# Supplementary material for: Prevalence and molecular characteristics of polymyxin-resistant Enterobacterales in a Chinese tertiary teaching hospital
Source: Front Cell Infect Microbiol. 2023 Apr 18;13:1118122. doi: 10.3389/fcimb.2023.1118122 (PMC10151768; doi:10.3389/fcimb.2023.1118122)
Supplement: Supplementary file 3 [file Table_1.xlsx]

## Sheet: Contents
	Supplementary materials
	Table S1	Public genomes used in this study.
	Table S2	Detailed genetic variations in phoQ, pmrA and pmrB of the polymyxin-resistant K. pneumoniae isolates.
	Table S3	Characteristic of genetic variations of the polymyxin-resistant K. pneumoniae isolates.
	Table S4	Detailed genetic variations in mgrB, phoP, phoQ, pmrA and pmrB of the polymyxin-resistant E.coli isolates.
	Table S5	Characteristic of genetic variations of the polymyxin-resistant E. coli isolates.

## Sheet: TableS1
Table S1 Public genomes used in this study
Species	Strains	Biosample	Bioproject	Assembly Accession	Genome status	Release Date	NCBI-path	Country-region
Escherichia coli	97-3250	SAMN08638904	PRJNA218110	GCA_003018455.1	Complete	2018-03-26	ftp://ftp.ncbi.nlm.nih.gov/genomes/all/GCA/003/018/455/GCA_003018455.1_ASM301845v1	USA
Escherichia coli	FORC_028	SAMN04026657	PRJNA294502	GCA_001721125.1	Complete	2016-09-07	ftp://ftp.ncbi.nlm.nih.gov/genomes/all/GCA/001/721/125/GCA_001721125.1_ASM172112v1	South Korea
Escherichia coli	CFSAN027346	SAMN10604455	PRJNA230969	GCA_004358365.1	Complete	2019-03-20	ftp://ftp.ncbi.nlm.nih.gov/genomes/all/GCA/004/358/365/GCA_004358365.1_ASM435836v1	USA
Escherichia coli	AUSMDU00014361	SAMN11008224	PRJNA556438	GCA_009650035.1	Complete	2019-11-12	ftp://ftp.ncbi.nlm.nih.gov/genomes/all/GCA/009/650/035/GCA_009650035.1_ASM965003v1	Australia
Escherichia coli	AUSMDU00002545	SAMN13191633	PRJNA556438	GCA_009664455.1	Complete	2019-11-17	ftp://ftp.ncbi.nlm.nih.gov/genomes/all/GCA/009/664/455/GCA_009664455.1_ASM966445v1	Australia
Escherichia coli	NZRM4169	SAMN10177969	PRJNA494713	GCA_008925965.1	Complete	2019-10-09	ftp://ftp.ncbi.nlm.nih.gov/genomes/all/GCA/008/925/965/GCA_008925965.1_ASM892596v1	New Zealand
Escherichia coli	266917_2	SAMN08498861	PRJNA315192	GCA_002946715.1	Complete	2018-02-18	ftp://ftp.ncbi.nlm.nih.gov/genomes/all/GCA/002/946/715/GCA_002946715.1_ASM294671v1	United Kingdom
Escherichia coli	2013C-3342	SAMN08579610	PRJNA218110	GCA_003019215.1	Complete	2018-03-26	ftp://ftp.ncbi.nlm.nih.gov/genomes/all/GCA/003/019/215/GCA_003019215.1_ASM301921v1	USA
Escherichia coli	FORC_044	SAMN05417814	PRJNA330605	GCA_002220265.1	Complete	2017-07-17	ftp://ftp.ncbi.nlm.nih.gov/genomes/all/GCA/002/220/265/GCA_002220265.1_ASM222026v1	South Korea
Escherichia coli	SJ7	SAMN12822940	PRJNA573729	GCA_008761535.3	Complete	2019-10-01	ftp://ftp.ncbi.nlm.nih.gov/genomes/all/GCA/008/761/535/GCA_008761535.3_ASM876153v3	USA
Escherichia coli	E-1246	SAMN08222594	PRJNA427077	GCA_004011015.1	Complete	2019-01-10	ftp://ftp.ncbi.nlm.nih.gov/genomes/all/GCA/004/011/015/GCA_004011015.1_ASM401101v1	Sweden
Escherichia coli	SD134209	SAMN09278797	PRJNA473579	GCA_003203755.1	Complete	2018-06-09	ftp://ftp.ncbi.nlm.nih.gov/genomes/all/GCA/003/203/755/GCA_003203755.1_ASM320375v1	USA
Escherichia coli	28Eco12	SAMN08963308	PRJNA451184	GCA_004759025.1	Complete	2019-04-09	ftp://ftp.ncbi.nlm.nih.gov/genomes/all/GCA/004/759/025/GCA_004759025.1_ASM475902v1	Colombia
Escherichia coli	JE86-ST05	SAMD00197820	PRJDB7390	GCA_015509005.1	Complete	2020-11-05	ftp://ftp.ncbi.nlm.nih.gov/genomes/all/GCA/015/509/005/GCA_015509005.1_ASM1550900v1	Japan
Escherichia coli	FHI_NMBU_10	SAMN13476489	PRJNA593384	GCA_016803915.1	Complete	2021-02-03	ftp://ftp.ncbi.nlm.nih.gov/genomes/all/GCA/016/803/915/GCA_016803915.1_ASM1680391v1	Norway
Escherichia coli	FHI_NMBU_11	SAMN13164804	PRJNA362852	GCA_016803875.1	Complete	2021-02-03	ftp://ftp.ncbi.nlm.nih.gov/genomes/all/GCA/016/803/875/GCA_016803875.1_ASM1680387v1	Norway
Escherichia coli	G8	SAMN15693150	PRJNA650131	GCA_014295215.1	Complete	2020-08-25	ftp://ftp.ncbi.nlm.nih.gov/genomes/all/GCA/014/295/215/GCA_014295215.1_ASM1429521v1	Germany
Escherichia coli	p11A	SAMN13948684	PRJNA603908	GCA_011330935.2	Complete	2020-03-16	ftp://ftp.ncbi.nlm.nih.gov/genomes/all/GCA/011/330/935/GCA_011330935.2_ASM1133093v2	USA
Escherichia coli	IR53017	SAMN16561275	PRJNA672237	GCA_017310445.1	Complete	2021-03-09	ftp://ftp.ncbi.nlm.nih.gov/genomes/all/GCA/017/310/445/GCA_017310445.1_ASM1731044v1	China
Escherichia coli	SLK172	SAMN05853574	PRJNA344951	GCA_001936315.1	Complete	2017-01-05	ftp://ftp.ncbi.nlm.nih.gov/genomes/all/GCA/001/936/315/GCA_001936315.1_ASM193631v1	China
Escherichia coli	RIVM_C018707	SAMN17497583	PRJNA691727	GCA_016780575.1	Complete	2021-02-01	ftp://ftp.ncbi.nlm.nih.gov/genomes/all/GCA/016/780/575/GCA_016780575.1_ASM1678057v1	Netherlands
Escherichia coli	EBJ003	SAMN08560511	PRJNA433600	GCA_002967875.2	Complete	2021-11-04	ftp://ftp.ncbi.nlm.nih.gov/genomes/all/GCA/002/967/875/GCA_002967875.2_ASM296787v2	China
Escherichia coli	HUSEC2011	SAMEA3865278	PRJEA76335	GCA_000967155.1	Complete	2015-01-07	ftp://ftp.ncbi.nlm.nih.gov/genomes/all/GCA/000/967/155/GCA_000967155.1_HUSEC2011CHR1	Germany
Escherichia coli	SCPM-O-B-9427	SAMN22830670	PRJNA269675	GCA_020808965.1	Complete	2021-11-09	ftp://ftp.ncbi.nlm.nih.gov/genomes/all/GCA/020/808/965/GCA_020808965.1_ASM2080896v1	Russia
Escherichia coli	FORC_043	SAMN05520965	PRJNA338095	GCA_002214745.2	Complete	2017-07-05	ftp://ftp.ncbi.nlm.nih.gov/genomes/all/GCA/002/214/745/GCA_002214745.2_ASM221474v2	South Korea
Escherichia coli	E302	SAMD00186874	PRJDB6565	GCA_010725305.1	Complete	2020-02-01	ftp://ftp.ncbi.nlm.nih.gov/genomes/all/GCA/010/725/305/GCA_010725305.1_ASM1072530v1	Japan
Escherichia coli	UPEC132	SAMN11664985	PRJNA543375	GCA_007833875.1	Complete	2019-08-05	ftp://ftp.ncbi.nlm.nih.gov/genomes/all/GCA/007/833/875/GCA_007833875.1_ASM783387v1	China
Escherichia coli	FUJ80155	SAMD00317523	PRJDB11569	GCA_019973815.1	Complete	2021-08-31	ftp://ftp.ncbi.nlm.nih.gov/genomes/all/GCA/019/973/815/GCA_019973815.1_ASM1997381v1	Japan
Escherichia coli	FC853_EC	SAMN11974795	PRJNA547676	GCA_006351885.1	Complete	2019-06-17	ftp://ftp.ncbi.nlm.nih.gov/genomes/all/GCA/006/351/885/GCA_006351885.1_ASM635188v1	India
Escherichia coli	RIVM_C030453	SAMN17373205	PRJNA691727	GCA_016775885.1	Complete	2021-02-01	ftp://ftp.ncbi.nlm.nih.gov/genomes/all/GCA/016/775/885/GCA_016775885.1_ASM1677588v1	Netherlands
Escherichia coli	118UI	SAMN10112494	PRJNA492884	GCA_003627855.1	Complete	2018-10-09	ftp://ftp.ncbi.nlm.nih.gov/genomes/all/GCA/003/627/855/GCA_003627855.1_ASM362785v1	Mexico
Escherichia coli	UPEC_U013	SAMN15421091	PRJNA643643	GCA_014522245.1	Complete	2020-09-10	ftp://ftp.ncbi.nlm.nih.gov/genomes/all/GCA/014/522/245/GCA_014522245.1_ASM1452224v1	Taiwan
Escherichia coli	2012C-4227	SAMN03952643	PRJNA218110	GCA_001420935.1	Complete	2015-10-30	ftp://ftp.ncbi.nlm.nih.gov/genomes/all/GCA/001/420/935/GCA_001420935.1_ASM142093v1	USA
Escherichia coli	201609	SAMN13880799	PRJNA602061	GCA_010092965.1	Complete	2020-02-03	ftp://ftp.ncbi.nlm.nih.gov/genomes/all/GCA/010/092/965/GCA_010092965.1_ASM1009296v1	China
Escherichia coli	S65EC	SAMN10879429	PRJNA517996	GCA_004299805.1	Complete	2019-02-26	ftp://ftp.ncbi.nlm.nih.gov/genomes/all/GCA/004/299/805/GCA_004299805.1_ASM429980v1	Australia
Escherichia coli	2547	SAMN18652183	PRJNA720498	GCA_018075305.1	Complete	2021-04-19	ftp://ftp.ncbi.nlm.nih.gov/genomes/all/GCA/018/075/305/GCA_018075305.1_ASM1807530v1	China
Escherichia coli	Z1002	SAMN06924979	PRJNA386069	GCA_002142675.1	Complete	2017-05-16	ftp://ftp.ncbi.nlm.nih.gov/genomes/all/GCA/002/142/675/GCA_002142675.1_ASM214267v1	China
Escherichia coli	MS6198	SAMN04939501	PRJNA301656	GCA_001721525.1	Complete	2016-09-08	ftp://ftp.ncbi.nlm.nih.gov/genomes/all/GCA/001/721/525/GCA_001721525.1_ASM172152v1	United Kingdom
Escherichia coli	FDAARGOS_448	SAMN07312492	PRJNA231221	GCA_002591135.1	Complete	2017-10-18	ftp://ftp.ncbi.nlm.nih.gov/genomes/all/GCA/002/591/135/GCA_002591135.1_ASM259113v1	Canada
Escherichia coli	CNR85I8	SAMEA9000152	PRJEB46636	GCA_916098175.1	Complete	2021-12-15	ftp://ftp.ncbi.nlm.nih.gov/genomes/all/GCA/916/098/175/GCA_916098175.1_CNR85I8gen	France
Escherichia coli	M70	SAMN20339878	PRJNA748602	GCA_019428565.1	Complete	2021-07-31	ftp://ftp.ncbi.nlm.nih.gov/genomes/all/GCA/019/428/565/GCA_019428565.1_ASM1942856v1	Czech Republic
Escherichia coli	2013C-3181	SAMN02991250	PRJNA218110	GCA_003018655.1	Complete	2018-03-26	ftp://ftp.ncbi.nlm.nih.gov/genomes/all/GCA/003/018/655/GCA_003018655.1_ASM301865v1	USA
Escherichia coli	RIVM_C039629	SAMN22569039	PRJNA774636	GCA_020883235.1	Complete	2021-11-18	ftp://ftp.ncbi.nlm.nih.gov/genomes/all/GCA/020/883/235/GCA_020883235.1_ASM2088323v1	Netherlands
Escherichia coli	3347558	SAMN17736024	PRJNA698767	GCA_018128405.1	Complete	2021-04-22	ftp://ftp.ncbi.nlm.nih.gov/genomes/all/GCA/018/128/405/GCA_018128405.1_ASM1812840v1	Switzerland
Escherichia coli	STEC2018-607	SAMN16993387	PRJNA682534	GCA_016403625.2	Complete	2021-05-24	ftp://ftp.ncbi.nlm.nih.gov/genomes/all/GCA/016/403/625/GCA_016403625.2_ASM1640362v2	Switzerland
Escherichia coli	E686	SAMN14149127	PRJNA607818	GCA_011045295.1	Complete	2020-03-02	ftp://ftp.ncbi.nlm.nih.gov/genomes/all/GCA/011/045/295/GCA_011045295.1_ASM1104529v1	South Korea
Escherichia coli	222	SAMN05194390	PRJNA278886	GCA_003031795.1	Complete	2018-04-03	ftp://ftp.ncbi.nlm.nih.gov/genomes/all/GCA/003/031/795/GCA_003031795.1_ASM303179v1	USA
Escherichia coli	K-15KW01	SAMN05291917	PRJNA326753	GCA_001683435.1	Complete	2016-07-11	ftp://ftp.ncbi.nlm.nih.gov/genomes/all/GCA/001/683/435/GCA_001683435.1_ASM168343v1	Switzerland
Escherichia coli	XH992	SAMN06240306	PRJNA362247	GCA_016806045.1	Complete	2021-02-03	ftp://ftp.ncbi.nlm.nih.gov/genomes/all/GCA/016/806/045/GCA_016806045.1_ASM1680604v1	China
Escherichia coli	214-4	SAMN08161344	PRJNA421191	GCA_003956245.1	Complete	2018-12-19	ftp://ftp.ncbi.nlm.nih.gov/genomes/all/GCA/003/956/245/GCA_003956245.1_ASM395624v1	Mexico
Escherichia coli	M1/5	SAMN14840032	PRJNA630566	GCA_013390265.1	Complete	2020-07-06	ftp://ftp.ncbi.nlm.nih.gov/genomes/all/GCA/013/390/265/GCA_013390265.1_ASM1339026v1	Germany
Escherichia coli	XDL	SAMN10691120	PRJNA512967	GCA_008949495.1	Complete	2019-10-08	ftp://ftp.ncbi.nlm.nih.gov/genomes/all/GCA/008/949/495/GCA_008949495.1_ASM894949v1	China
Escherichia coli	2D	SAMN15502380	PRJNA608094	GCA_013425955.1	Complete	2020-07-20	ftp://ftp.ncbi.nlm.nih.gov/genomes/all/GCA/013/425/955/GCA_013425955.1_ASM1342595v1	China
Escherichia coli	127	SAMEA8065773	PRJEB42440	GCA_905332365.1	Complete	2021-10-21	ftp://ftp.ncbi.nlm.nih.gov/genomes/all/GCA/905/332/365/GCA_905332365.1_AI2938v1	Spain
Escherichia coli	NCTC86	SAMN06314933	PRJNA373816	GCA_002007705.1	Complete	2017-02-28	ftp://ftp.ncbi.nlm.nih.gov/genomes/all/GCA/002/007/705/GCA_002007705.1_ASM200770v1	Germany
Escherichia coli	uk_P46212	SAMN04159541	PRJNA297860	GCA_001469815.1	Complete	2015-12-18	ftp://ftp.ncbi.nlm.nih.gov/genomes/all/GCA/001/469/815/GCA_001469815.1_ASM146981v1	United Kingdom
Escherichia coli	WCHEC4533	SAMN06909152	PRJNA418674	GCA_002164645.3	Complete	2018-04-05	ftp://ftp.ncbi.nlm.nih.gov/genomes/all/GCA/002/164/645/GCA_002164645.3_ASM216464v3	China
Escherichia coli	Survcare321	SAMN19349425	PRJNA732846	GCA_018771585.1	Complete	2021-06-08	ftp://ftp.ncbi.nlm.nih.gov/genomes/all/GCA/018/771/585/GCA_018771585.1_ASM1877158v1	Germany
Escherichia coli	44744	SAMN07760941	PRJNA413669	GCA_003856675.1	Complete	2018-12-03	ftp://ftp.ncbi.nlm.nih.gov/genomes/all/GCA/003/856/675/GCA_003856675.1_ASM385667v1	Sweden
Escherichia coli	MS14387	SAMEA5128445	PRJEB29930	GCA_900622685.1	Complete	2019-01-10	ftp://ftp.ncbi.nlm.nih.gov/genomes/all/GCA/900/622/685/GCA_900622685.1_MS14387	Australia
Escherichia coli	WCHEC000837	SAMN06231252	PRJNA418674	GCA_002164595.2	Complete	2018-10-10	ftp://ftp.ncbi.nlm.nih.gov/genomes/all/GCA/002/164/595/GCA_002164595.2_ASM216459v2	China
Escherichia coli	ETEC-2265	SAMN07503734	PRJNA398221	GCA_002302315.1	Complete	2017-09-14	ftp://ftp.ncbi.nlm.nih.gov/genomes/all/GCA/002/302/315/GCA_002302315.1_ASM230231v1	Bangladesh
Escherichia coli	HS13-1	SAMN08409128	PRJNA431867	GCA_002953435.1	Complete	2018-02-04	ftp://ftp.ncbi.nlm.nih.gov/genomes/all/GCA/002/953/435/GCA_002953435.1_ASM295343v1	China
Escherichia coli	RS571	SAMN10535911	PRJNA509034	GCA_004114395.1	Complete	2019-01-25	ftp://ftp.ncbi.nlm.nih.gov/genomes/all/GCA/004/114/395/GCA_004114395.1_ASM411439v1	Bangladesh
Escherichia coli	S22EC	SAMN19700016	PRJNA737575	GCA_018972205.1	Complete	2021-06-21	ftp://ftp.ncbi.nlm.nih.gov/genomes/all/GCA/018/972/205/GCA_018972205.1_ASM1897220v1	United Kingdom
Escherichia coli	UPEC129	SAMN16443699	PRJNA669570	GCA_017356665.1	Complete	2021-03-16	ftp://ftp.ncbi.nlm.nih.gov/genomes/all/GCA/017/356/665/GCA_017356665.1_ASM1735666v1	Japan
Escherichia coli	09-02E	SAMD00198301	PRJDB9122	GCA_012149945.1	Complete	2020-02-13	ftp://ftp.ncbi.nlm.nih.gov/genomes/all/GCA/012/149/945/GCA_012149945.1_ASM1214994v1	Viet Nam
Escherichia coli	PA45B	SAMN06920354	PRJNA385892	GCA_002285755.1	Complete	2017-09-05	ftp://ftp.ncbi.nlm.nih.gov/genomes/all/GCA/002/285/755/GCA_002285755.1_ASM228575v1	Australia
Escherichia coli	MS7163	SAMN08469740	PRJNA427051	GCA_003020885.1	Complete	2018-03-27	ftp://ftp.ncbi.nlm.nih.gov/genomes/all/GCA/003/020/885/GCA_003020885.1_ASM302088v1	Slovakia
Escherichia coli	Ec394-330266	SAMN15326090	PRJNA640606	GCA_021559875.1	Complete	2022-01-24	ftp://ftp.ncbi.nlm.nih.gov/genomes/all/GCA/021/559/875/GCA_021559875.1_ASM2155987v1	Germany
Escherichia coli	UTI89	SAMN16237063	PRJNA664911	GCA_014858525.1	Complete	2020-10-07	ftp://ftp.ncbi.nlm.nih.gov/genomes/all/GCA/014/858/525/GCA_014858525.1_ASM1485852v1	India
Escherichia coli	U13A	SAMN10817700	PRJNA516747	GCA_004135165.1	Complete	2019-02-03	ftp://ftp.ncbi.nlm.nih.gov/genomes/all/GCA/004/135/165/GCA_004135165.1_ASM413516v1	USA
Escherichia coli	ST648	SAMN02800875	PRJNA248607	GCA_001485455.1	Complete	2016-01-05	ftp://ftp.ncbi.nlm.nih.gov/genomes/all/GCA/001/485/455/GCA_001485455.1_ASM148545v1	China
Escherichia coli	ampC_0069	SAMN13412318	PRJNA592140	GCA_013305705.1	Complete	2020-06-09	ftp://ftp.ncbi.nlm.nih.gov/genomes/all/GCA/013/305/705/GCA_013305705.1_ASM1330570v1	Netherlands
Escherichia coli	WCHEC96200	SAMN06909153	PRJNA418674	GCA_002164635.4	Complete	2017-08-08	ftp://ftp.ncbi.nlm.nih.gov/genomes/all/GCA/002/164/635/GCA_002164635.4_ASM216463v4	China
Escherichia coli	1162C	SAMN14611938	PRJNA625950	GCA_021496405.1	Complete	2022-01-18	ftp://ftp.ncbi.nlm.nih.gov/genomes/all/GCA/021/496/405/GCA_021496405.1_ASM2149640v1	Mexico
Escherichia coli	F11	SAMN19237597	PRJNA729869	GCA_018734065.1	Complete	2021-06-07	ftp://ftp.ncbi.nlm.nih.gov/genomes/all/GCA/018/734/065/GCA_018734065.1_ASM1873406v1	unknown
Escherichia coli	THO-015	SAMD00196013	PRJDB9036	GCA_015139735.1	Complete	2020-10-08	ftp://ftp.ncbi.nlm.nih.gov/genomes/all/GCA/015/139/735/GCA_015139735.1_ASM1513973v1	Japan
Escherichia coli	EC1722-1	SAMN20693749	PRJNA753302	GCA_019710415.1	Complete	2021-08-21	ftp://ftp.ncbi.nlm.nih.gov/genomes/all/GCA/019/710/415/GCA_019710415.1_ASM1971041v1	China
Escherichia coli	MRSN346647	SAMN06067968	PRJNA353939	GCA_001890365.1	Complete	2016-12-07	ftp://ftp.ncbi.nlm.nih.gov/genomes/all/GCA/001/890/365/GCA_001890365.1_ASM189036v1	USA
Escherichia coli	5CRE51	SAMN06828737	PRJNA384104	GCA_002142695.1	Complete	2017-05-16	ftp://ftp.ncbi.nlm.nih.gov/genomes/all/GCA/002/142/695/GCA_002142695.1_ASM214269v1	Taiwan
Escherichia coli	702/18	SAMN19105266	PRJNA728863	GCA_019086825.1	Complete	2021-07-01	ftp://ftp.ncbi.nlm.nih.gov/genomes/all/GCA/019/086/825/GCA_019086825.1_ASM1908682v1	Germany
Escherichia coli	EH41	SAMN13045723	PRJNA548004	GCA_020809385.1	Complete	2021-11-09	ftp://ftp.ncbi.nlm.nih.gov/genomes/all/GCA/020/809/385/GCA_020809385.1_ASM2080938v1	Australia
Escherichia coli	SUISSEKPC3NDM5	SAMN21369264	PRJNA762038	GCA_020149465.1	Complete	2021-09-25	ftp://ftp.ncbi.nlm.nih.gov/genomes/all/GCA/020/149/465/GCA_020149465.1_ASM2014946v1	Switzerland
Escherichia coli	SCU-176	SAMN14943547	PRJNA624897	GCA_013315675.1	Complete	2020-06-10	ftp://ftp.ncbi.nlm.nih.gov/genomes/all/GCA/013/315/675/GCA_013315675.1_ASM1331567v1	USA
Escherichia coli	E41-1	SAMN08382661	PRJNA431043	GCA_003194345.1	Complete	2018-06-06	ftp://ftp.ncbi.nlm.nih.gov/genomes/all/GCA/003/194/345/GCA_003194345.1_ASM319434v1	China
Escherichia coli	ZJ3920	SAMN06649969	PRJNA380845	GCA_003076395.1	Complete	2018-05-01	ftp://ftp.ncbi.nlm.nih.gov/genomes/all/GCA/003/076/395/GCA_003076395.1_ASM307639v1	China
Escherichia coli	EC28	SAMN14149865	PRJNA607867	GCA_011044355.1	Complete	2020-03-01	ftp://ftp.ncbi.nlm.nih.gov/genomes/all/GCA/011/044/355/GCA_011044355.1_ASM1104435v1	China
Escherichia coli	81009	SAMN06808253	PRJNA383781	GCA_002157245.1	Complete	2017-05-24	ftp://ftp.ncbi.nlm.nih.gov/genomes/all/GCA/002/157/245/GCA_002157245.1_ASM215724v1	United Arab Emirates
Escherichia coli	MNCRE44	SAMN03287565	PRJNA272863	GCA_000931565.1	Complete	2015-02-23	ftp://ftp.ncbi.nlm.nih.gov/genomes/all/GCA/000/931/565/GCA_000931565.1_ASM93156v1	USA
Escherichia coli	ecoli019	SAMEA4916090	PRJEB28660	GCA_900618295.1	Complete	2018-11-27	ftp://ftp.ncbi.nlm.nih.gov/genomes/all/GCA/900/618/295/GCA_900618295.1_ecoli019	Switzerland
Escherichia coli	UPEC-455U/190220	SAMN14277528	PRJNA610084	GCA_019443605.1	Complete	2021-08-03	ftp://ftp.ncbi.nlm.nih.gov/genomes/all/GCA/019/443/605/GCA_019443605.1_ASM1944360v1	Mexico
Escherichia coli	Ecol_AZ153	SAMN05511160	PRJNA316786	GCA_002012245.1	Complete	2017-03-03	ftp://ftp.ncbi.nlm.nih.gov/genomes/all/GCA/002/012/245/GCA_002012245.1_ASM201224v1	China
Escherichia coli	JML285	SAMD00077348	PRJDB5579	GCA_005389605.2	Complete	2021-03-03	ftp://ftp.ncbi.nlm.nih.gov/genomes/all/GCA/005/389/605/GCA_005389605.2_ASM538960v2	Japan
Escherichia coli	2016C-3878	SAMN05468123	PRJNA335991	GCA_003204955.1	Complete	2018-06-10	ftp://ftp.ncbi.nlm.nih.gov/genomes/all/GCA/003/204/955/GCA_003204955.1_ASM320495v1	USA
Escherichia coli	TCM3e1	SAMN17151035	PRJNA687619	GCA_016598635.1	Complete	2021-01-10	ftp://ftp.ncbi.nlm.nih.gov/genomes/all/GCA/016/598/635/GCA_016598635.1_ASM1659863v1	China
Escherichia coli	MDR_56	SAMN06344815	PRJNA375745	GCA_002009315.1	Complete	2017-03-02	ftp://ftp.ncbi.nlm.nih.gov/genomes/all/GCA/002/009/315/GCA_002009315.1_ASM200931v1	USA
Escherichia coli	P21_SE1_04.20	SAMN22252057	PRJNA770738	GCA_020541025.1	Complete	2021-10-21	ftp://ftp.ncbi.nlm.nih.gov/genomes/all/GCA/020/541/025/GCA_020541025.1_ASM2054102v1	United Kingdom
Escherichia coli	550	SAMN15348021	PRJNA641257	GCA_013388275.1	Complete	2020-07-04	ftp://ftp.ncbi.nlm.nih.gov/genomes/all/GCA/013/388/275/GCA_013388275.1_ASM1338827v1	Italy
Escherichia coli	ESC53083	SAMN16933302	PRJNA700516	GCA_016939795.1	Complete	2021-02-25	ftp://ftp.ncbi.nlm.nih.gov/genomes/all/GCA/016/939/795/GCA_016939795.1_ASM1693979v1	Czech Republic
Escherichia coli	M160133	SAMN07273977	PRJNA391721	GCA_002214205.1	Complete	2017-07-03	ftp://ftp.ncbi.nlm.nih.gov/genomes/all/GCA/002/214/205/GCA_002214205.1_ASM221420v1	USA
Escherichia coli	KCJ3K291	SAMN12437586	PRJNA558359	GCA_007954215.2	Complete	2021-06-15	ftp://ftp.ncbi.nlm.nih.gov/genomes/all/GCA/007/954/215/GCA_007954215.2_ASM795421v2	USA
Escherichia coli	EC12	SAMN17849355	PRJNA701164	GCA_021378315.1	Complete	2022-01-06	ftp://ftp.ncbi.nlm.nih.gov/genomes/all/GCA/021/378/315/GCA_021378315.1_ASM2137831v1	South Korea
Escherichia coli	CFSAN029787	SAMN03612246	PRJNA243331	GCA_001007915.1	Complete	2015-05-15	ftp://ftp.ncbi.nlm.nih.gov/genomes/all/GCA/001/007/915/GCA_001007915.1_ASM100791v1	Italy
Escherichia coli	E2348/69	SAMN13901561	PRJNA602597	GCA_014117345.2	Complete	2020-08-09	ftp://ftp.ncbi.nlm.nih.gov/genomes/all/GCA/014/117/345/GCA_014117345.2_ASM1411734v2	United Kingdom
Escherichia coli	Ec42	SAMN15486687	PRJNA473419	GCA_019355455.1	Complete	2021-07-27	ftp://ftp.ncbi.nlm.nih.gov/genomes/all/GCA/019/355/455/GCA_019355455.1_ASM1935545v1	Ghana
Escherichia coli	CRE1540	SAMN06198938	PRJNA360014	GCA_002860085.1	Complete	2018-01-04	ftp://ftp.ncbi.nlm.nih.gov/genomes/all/GCA/002/860/085/GCA_002860085.1_ASM286008v1	Hong Kong
Escherichia coli	EC7518	SAMN22242652	PRJNA770868	GCA_020616475.1	Complete	2021-10-26	ftp://ftp.ncbi.nlm.nih.gov/genomes/all/GCA/020/616/475/GCA_020616475.1_ASM2061647v1	China
Escherichia coli	MCJCHV-1	SAMN09462202	PRJNA476955	GCA_003344465.1	Complete	2018-07-27	ftp://ftp.ncbi.nlm.nih.gov/genomes/all/GCA/003/344/465/GCA_003344465.1_ASM334446v1	USA
Escherichia coli	U15A	SAMN10837069	PRJNA516749	GCA_004193755.1	Complete	2019-02-13	ftp://ftp.ncbi.nlm.nih.gov/genomes/all/GCA/004/193/755/GCA_004193755.1_ASM419375v1	USA
Escherichia coli	EC195	SAMN22242657	PRJNA770868	GCA_020616495.1	Complete	2021-10-26	ftp://ftp.ncbi.nlm.nih.gov/genomes/all/GCA/020/616/495/GCA_020616495.1_ASM2061649v1	China
Escherichia coli	SCEC020001	SAMN06909172	PRJNA418674	GCA_002165115.2	Complete	2018-09-19	ftp://ftp.ncbi.nlm.nih.gov/genomes/all/GCA/002/165/115/GCA_002165115.2_ASM216511v2	China
Escherichia coli	H3	SAMN04100030	PRJNA293615	GCA_022492975.1	Complete	2022-03-07	ftp://ftp.ncbi.nlm.nih.gov/genomes/all/GCA/022/492/975/GCA_022492975.1_ASM2249297v1	Mexico
Escherichia coli	190	SAMN04622917	PRJNA278886	GCA_003031815.1	Complete	2018-04-03	ftp://ftp.ncbi.nlm.nih.gov/genomes/all/GCA/003/031/815/GCA_003031815.1_ASM303181v1	USA
Escherichia coli	8-3-DC15	SAMN14482837	PRJNA616136	GCA_012221365.1	Complete	2020-04-09	ftp://ftp.ncbi.nlm.nih.gov/genomes/all/GCA/012/221/365/GCA_012221365.1_ASM1222136v1	Australia
Escherichia coli	M11957	SAMN16077359	PRJNA662169	GCA_014656605.1	Complete	2020-09-19	ftp://ftp.ncbi.nlm.nih.gov/genomes/all/GCA/014/656/605/GCA_014656605.1_ASM1465660v1	Australia
Escherichia coli	SCEC020022	SAMN06909177	PRJNA418674	GCA_002165095.2	Complete	2018-10-10	ftp://ftp.ncbi.nlm.nih.gov/genomes/all/GCA/002/165/095/GCA_002165095.2_ASM216509v2	China
Escherichia coli	P24_WM1_05.20	SAMN22232796	PRJNA770738	GCA_020540945.1	Complete	2021-10-21	ftp://ftp.ncbi.nlm.nih.gov/genomes/all/GCA/020/540/945/GCA_020540945.1_ASM2054094v1	United Kingdom
Escherichia coli	EC32	SAMN22488132	PRJNA773571	GCA_020683045.1	Complete	2021-10-31	ftp://ftp.ncbi.nlm.nih.gov/genomes/all/GCA/020/683/045/GCA_020683045.1_ASM2068304v1	China
Escherichia coli	NDM_11.16372	SAMN20857180	PRJNA756169	GCA_019844035.1	Complete	2021-09-01	ftp://ftp.ncbi.nlm.nih.gov/genomes/all/GCA/019/844/035/GCA_019844035.1_ASM1984403v1	Tanzania
Escherichia coli	CI5	SAMN03390066	PRJNA277394	GCA_000971615.1	Complete	2015-04-13	ftp://ftp.ncbi.nlm.nih.gov/genomes/all/GCA/000/971/615/GCA_000971615.1_ASM97161v1	Unknown
Escherichia coli	ECO2947	SAMN13335779	PRJNA590596	GCA_009720605.1	Complete	2019-11-30	ftp://ftp.ncbi.nlm.nih.gov/genomes/all/GCA/009/720/605/GCA_009720605.1_ASM972060v1	China
Escherichia coli	SCEC020023	SAMN07768275	PRJNA418674	GCA_002850675.5	Complete	2018-01-22	ftp://ftp.ncbi.nlm.nih.gov/genomes/all/GCA/002/850/675/GCA_002850675.5_ASM285067v5	China
Escherichia coli	XH990	SAMN06236809	PRJNA362247	GCA_001971765.1	Complete	2017-01-26	ftp://ftp.ncbi.nlm.nih.gov/genomes/all/GCA/001/971/765/GCA_001971765.1_ASM197176v1	China
Escherichia coli	CRE1493	SAMN06198937	PRJNA360013	GCA_002860105.1	Complete	2018-01-04	ftp://ftp.ncbi.nlm.nih.gov/genomes/all/GCA/002/860/105/GCA_002860105.1_ASM286010v1	China
Escherichia coli	357900	SAMN04917416	PRJNA320137	GCA_013376895.1	Complete	2020-06-30	ftp://ftp.ncbi.nlm.nih.gov/genomes/all/GCA/013/376/895/GCA_013376895.1_ASM1337689v1	Bangladesh
Escherichia coli	2017.15.01CC	SAMD00190256	PRJDB8858	GCA_011403355.1	Complete	2020-02-10	ftp://ftp.ncbi.nlm.nih.gov/genomes/all/GCA/011/403/355/GCA_011403355.1_ASM1140335v1	Viet Nam
Escherichia coli	ECONIH6	SAMN05341196	PRJNA430813	GCA_002903125.1	Complete	2018-01-29	ftp://ftp.ncbi.nlm.nih.gov/genomes/all/GCA/002/903/125/GCA_002903125.1_ASM290312v1	USA
Escherichia coli	YD786	SAMN04227566	PRJNA300553	GCA_001442495.1	Complete	2015-11-10	ftp://ftp.ncbi.nlm.nih.gov/genomes/all/GCA/001/442/495/GCA_001442495.1_ASM144249v1	USA
Escherichia coli	52148	SAMN14421542	PRJNA613907	GCA_011769865.1	Complete	2020-03-30	ftp://ftp.ncbi.nlm.nih.gov/genomes/all/GCA/011/769/865/GCA_011769865.1_ASM1176986v1	Czech Republic
Escherichia coli	EC20	SAMN21906625	PRJNA766492	GCA_020535205.1	Complete	2021-10-20	ftp://ftp.ncbi.nlm.nih.gov/genomes/all/GCA/020/535/205/GCA_020535205.1_ASM2053520v1	China
Escherichia coli	EC2	SAMN12307470	PRJNA555326	GCA_009720465.1	Complete	2019-11-29	ftp://ftp.ncbi.nlm.nih.gov/genomes/all/GCA/009/720/465/GCA_009720465.1_ASM972046v1	USA
Escherichia coli	2452	SAMN09845286	PRJNA486410	GCA_003432305.1	Complete	2018-08-30	ftp://ftp.ncbi.nlm.nih.gov/genomes/all/GCA/003/432/305/GCA_003432305.1_ASM343230v1	China
Escherichia coli	Ec-050	SAMN12619458	PRJNA561521	GCA_008124425.1	Complete	2019-08-29	ftp://ftp.ncbi.nlm.nih.gov/genomes/all/GCA/008/124/425/GCA_008124425.1_ASM812442v1	Switzerland
Escherichia coli	5008	SAMN15447143	PRJNA418674	GCA_013426115.1	Complete	2020-07-20	ftp://ftp.ncbi.nlm.nih.gov/genomes/all/GCA/013/426/115/GCA_013426115.1_ASM1342611v1	China
Escherichia coli	MS14386	SAMEA5128443	PRJEB29930	GCA_900622665.1	Complete	2019-01-10	ftp://ftp.ncbi.nlm.nih.gov/genomes/all/GCA/900/622/665/GCA_900622665.1_MS14386	Australia
Escherichia coli	KBN10P04869	SAMN08369073	PRJNA430286	GCA_002953455.1	Complete	2018-02-05	ftp://ftp.ncbi.nlm.nih.gov/genomes/all/GCA/002/953/455/GCA_002953455.1_ASM295345v1	South Korea
Escherichia coli	Y5	SAMN04299569	PRJNA304360	GCA_001860505.1	Complete	2016-11-01	ftp://ftp.ncbi.nlm.nih.gov/genomes/all/GCA/001/860/505/GCA_001860505.1_ASM186050v1	China
Escherichia coli	ARL09/232	SAMN14351533	PRJNA611848	GCA_013376575.1	Complete	2020-06-29	ftp://ftp.ncbi.nlm.nih.gov/genomes/all/GCA/013/376/575/GCA_013376575.1_ASM1337657v1	New Zealand
Escherichia coli	L725	SAMN10219252	PRJNA495097	GCA_004301465.1	Complete	2019-02-26	ftp://ftp.ncbi.nlm.nih.gov/genomes/all/GCA/004/301/465/GCA_004301465.1_ASM430146v1	China
Escherichia coli	ESY001	SAMN08560505	PRJNA433600	GCA_002967935.2	Complete	2021-11-04	ftp://ftp.ncbi.nlm.nih.gov/genomes/all/GCA/002/967/935/GCA_002967935.2_ASM296793v2	China
Escherichia coli	WCHEC005237	SAMN06209723	PRJNA418674	GCA_002945135.3	Complete	2018-02-12	ftp://ftp.ncbi.nlm.nih.gov/genomes/all/GCA/002/945/135/GCA_002945135.3_ASM294513v3	China
Escherichia coli	ESY002	SAMN08560506	PRJNA433600	GCA_002967975.2	Complete	2021-11-04	ftp://ftp.ncbi.nlm.nih.gov/genomes/all/GCA/002/967/975/GCA_002967975.2_ASM296797v2	China
Escherichia coli	EC-JS426	SAMN18475704	PRJNA644256	GCA_017743075.1	Complete	2021-04-04	ftp://ftp.ncbi.nlm.nih.gov/genomes/all/GCA/017/743/075/GCA_017743075.1_ASM1774307v1	Germany
Escherichia coli	GZEC065	SAMN13875146	PRJNA601848	GCA_010092405.1	Complete	2020-02-01	ftp://ftp.ncbi.nlm.nih.gov/genomes/all/GCA/010/092/405/GCA_010092405.1_ASM1009240v1	China
Escherichia coli	ESY003	SAMN08560507	PRJNA433600	GCA_002967855.2	Complete	2021-11-04	ftp://ftp.ncbi.nlm.nih.gov/genomes/all/GCA/002/967/855/GCA_002967855.2_ASM296785v2	China
Escherichia coli	FORC_031	SAMN04209666	PRJNA299539	GCA_001750845.1	Complete	2016-10-03	ftp://ftp.ncbi.nlm.nih.gov/genomes/all/GCA/001/750/845/GCA_001750845.1_ASM175084v1	Korea
Escherichia coli	FDAARGOS_144	SAMN03996288	PRJNA231221	GCA_002944935.1	Complete	2018-02-20	ftp://ftp.ncbi.nlm.nih.gov/genomes/all/GCA/002/944/935/GCA_002944935.1_ASM294493v1	USA
Escherichia coli	SA186	SAMN07411973	PRJNA395653	GCA_003856995.1	Complete	2018-12-03	ftp://ftp.ncbi.nlm.nih.gov/genomes/all/GCA/003/856/995/GCA_003856995.1_ASM385699v1	Saudi Arabia
Escherichia coli	M217	SAMD00059754	PRJDB5126	GCA_003925895.1	Complete	2018-10-31	ftp://ftp.ncbi.nlm.nih.gov/genomes/all/GCA/003/925/895/GCA_003925895.1_ASM392589v1	Myanmar
Escherichia coli	FDAARGOS_1373	SAMN16357515	PRJNA231221	GCA_016903535.1	Complete	2021-02-17	ftp://ftp.ncbi.nlm.nih.gov/genomes/all/GCA/016/903/535/GCA_016903535.1_ASM1690353v1	USA
Escherichia coli	N3	SAMN04448503	PRJNA302185	GCA_003410275.1	Complete	2018-08-21	ftp://ftp.ncbi.nlm.nih.gov/genomes/all/GCA/003/410/275/GCA_003410275.1_ASM341027v1	Missing
Escherichia coli	EC-129	SAMN11283108	PRJNA529762	GCA_005156265.1	Complete	2019-05-06	ftp://ftp.ncbi.nlm.nih.gov/genomes/all/GCA/005/156/265/GCA_005156265.1_ASM515626v1	Japan
Escherichia coli	WCHEC005784	SAMN06209728	PRJNA418674	GCA_003051985.2	Complete	2018-04-16	ftp://ftp.ncbi.nlm.nih.gov/genomes/all/GCA/003/051/985/GCA_003051985.2_ASM305198v2	China
Escherichia coli	94EC	SAMN13756518	PRJNA599529	GCA_009905135.1	Complete	2020-01-19	ftp://ftp.ncbi.nlm.nih.gov/genomes/all/GCA/009/905/135/GCA_009905135.1_ASM990513v1	Singapore
Escherichia coli	KL53	SAMN07692432	PRJNA411977	GCA_002494365.2	Complete	2018-07-11	ftp://ftp.ncbi.nlm.nih.gov/genomes/all/GCA/002/494/365/GCA_002494365.2_ASM249436v2	Slovakia
Escherichia coli	GZ04-0086	SAMN11174938	PRJNA528120	GCA_004405205.2	Complete	2019-08-05	ftp://ftp.ncbi.nlm.nih.gov/genomes/all/GCA/004/405/205/GCA_004405205.2_ASM440520v2	China
Escherichia coli	W60	SAMN15391109	PRJNA642190	GCA_015843075.1	Complete	2020-12-08	ftp://ftp.ncbi.nlm.nih.gov/genomes/all/GCA/015/843/075/GCA_015843075.1_ASM1584307v1	China
Escherichia coli	EBJ001	SAMN08560510	PRJNA433600	GCA_002967885.2	Complete	2021-11-04	ftp://ftp.ncbi.nlm.nih.gov/genomes/all/GCA/002/967/885/GCA_002967885.2_ASM296788v2	China
Escherichia coli	Ec1079	SAMN20802105	PRJNA473419	GCA_019720795.1	Complete	2021-08-23	ftp://ftp.ncbi.nlm.nih.gov/genomes/all/GCA/019/720/795/GCA_019720795.1_ASM1972079v1	Ghana
Escherichia coli	Z30	SAMN17188821	PRJNA688782	GCA_020424045.1	Complete	2021-10-12	ftp://ftp.ncbi.nlm.nih.gov/genomes/all/GCA/020/424/045/GCA_020424045.1_ASM2042404v1	China
Escherichia coli	elppa10	SAMN21169133	PRJNA610462	GCA_020827555.1	Complete	2021-11-10	ftp://ftp.ncbi.nlm.nih.gov/genomes/all/GCA/020/827/555/GCA_020827555.1_ASM2082755v1	Taiwan
Escherichia coli	EJN001	SAMN08560508	PRJNA433600	GCA_002967955.2	Complete	2021-11-04	ftp://ftp.ncbi.nlm.nih.gov/genomes/all/GCA/002/967/955/GCA_002967955.2_ASM296795v2	China
Escherichia coli	B379	SAMN24645352	PRJNA515159	GCA_021441985.1	Complete	2022-01-12	ftp://ftp.ncbi.nlm.nih.gov/genomes/all/GCA/021/441/985/GCA_021441985.1_ASM2144198v1	China
Escherichia coli	SCEC020007	SAMN08281024	PRJNA418674	GCA_002870165.1	Complete	2018-01-10	ftp://ftp.ncbi.nlm.nih.gov/genomes/all/GCA/002/870/165/GCA_002870165.1_ASM287016v1	China
Escherichia coli	ST866	SAMN19769896	PRJNA739030	GCA_019614825.1	Complete	2021-08-16	ftp://ftp.ncbi.nlm.nih.gov/genomes/all/GCA/019/614/825/GCA_019614825.1_ASM1961482v1	China
Escherichia coli	ST865	SAMN19769895	PRJNA739030	GCA_019091005.1	Complete	2021-07-02	ftp://ftp.ncbi.nlm.nih.gov/genomes/all/GCA/019/091/005/GCA_019091005.1_ASM1909100v1	China
Escherichia coli	WCHEC025970	SAMN10956393	PRJNA418674	GCA_004295365.1	Complete	2019-02-25	ftp://ftp.ncbi.nlm.nih.gov/genomes/all/GCA/004/295/365/GCA_004295365.1_ASM429536v1	China
Escherichia coli	MRSN346355	SAMN06029896	PRJNA353939	GCA_001886575.1	Complete	2016-11-28	ftp://ftp.ncbi.nlm.nih.gov/genomes/all/GCA/001/886/575/GCA_001886575.1_ASM188657v1	USA
Escherichia coli	EC71	SAMN22488136	PRJNA773576	GCA_020683085.1	Complete	2021-10-31	ftp://ftp.ncbi.nlm.nih.gov/genomes/all/GCA/020/683/085/GCA_020683085.1_ASM2068308v1	China
Escherichia coli	13TMH22	SAMN06219549	PRJNA361032	GCA_002951755.1	Complete	2018-02-05	ftp://ftp.ncbi.nlm.nih.gov/genomes/all/GCA/002/951/755/GCA_002951755.1_ASM295175v1	Hong Kong
Escherichia coli	EC25	SAMN10743440	PRJNA515159	GCA_004088295.1	Complete	2019-01-21	ftp://ftp.ncbi.nlm.nih.gov/genomes/all/GCA/004/088/295/GCA_004088295.1_ASM408829v1	China
Escherichia coli	XH988	SAMN06236803	PRJNA362247	GCA_016806005.1	Complete	2021-02-03	ftp://ftp.ncbi.nlm.nih.gov/genomes/all/GCA/016/806/005/GCA_016806005.1_ASM1680600v1	China
Escherichia coli	NIPH17_0036	SAMD00164388	PRJDB6936	GCA_006537505.3	Complete	2021-04-09	ftp://ftp.ncbi.nlm.nih.gov/genomes/all/GCA/006/537/505/GCA_006537505.3_ASM653750v3	Cambodia
Escherichia coli	N18-04097	SAMN11506046	PRJNA534306	GCA_014189395.1	Complete	2020-08-14	ftp://ftp.ncbi.nlm.nih.gov/genomes/all/GCA/014/189/395/GCA_014189395.1_ASM1418939v1	Canada
Escherichia coli	99COLEC	SAMN17807537	PRJNA599529	GCA_017088405.1	Complete	2021-03-01	ftp://ftp.ncbi.nlm.nih.gov/genomes/all/GCA/017/088/405/GCA_017088405.1_ASM1708840v1	Singapore
Escherichia coli	EC2341	SAMN18652119	PRJNA720492	GCA_018075285.1	Complete	2021-04-19	ftp://ftp.ncbi.nlm.nih.gov/genomes/all/GCA/018/075/285/GCA_018075285.1_ASM1807528v1	China
Escherichia coli	EC931	SAMN14164122	PRJNA608094	GCA_014522225.1	Complete	2020-09-10	ftp://ftp.ncbi.nlm.nih.gov/genomes/all/GCA/014/522/225/GCA_014522225.1_ASM1452222v1	China
Escherichia coli	AMA1167	SAMN07983336	PRJNA417244	GCA_002803905.1	Complete	2017-12-04	ftp://ftp.ncbi.nlm.nih.gov/genomes/all/GCA/002/803/905/GCA_002803905.1_ASM280390v1	Denmark
Escherichia coli	SCEC020026	SAMN06909178	PRJNA418674	GCA_002164975.2	Complete	2019-01-09	ftp://ftp.ncbi.nlm.nih.gov/genomes/all/GCA/002/164/975/GCA_002164975.2_ASM216497v2	China
Escherichia coli	6409	SAMN03263950	PRJNA270222	GCA_000814145.2	Complete	2015-01-05	ftp://ftp.ncbi.nlm.nih.gov/genomes/all/GCA/000/814/145/GCA_000814145.2_ASM81414v2	Colombia
Escherichia coli	XH993	SAMN06236835	PRJNA362247	GCA_016806025.1	Complete	2021-02-03	ftp://ftp.ncbi.nlm.nih.gov/genomes/all/GCA/016/806/025/GCA_016806025.1_ASM1680602v1	China
Escherichia coli	Ec40743	SAMN12330870	PRJNA555744	GCA_007632435.1	Complete	2019-07-30	ftp://ftp.ncbi.nlm.nih.gov/genomes/all/GCA/007/632/435/GCA_007632435.1_ASM763243v1	China
Escherichia coli	184/2aE	SAMN18630606	PRJNA719994	GCA_018361365.1	Complete	2021-05-14	ftp://ftp.ncbi.nlm.nih.gov/genomes/all/GCA/018/361/365/GCA_018361365.1_ASM1836136v1	Brazil
Escherichia coli	WCHEC020031	SAMN08932733	PRJNA418674	GCA_003711045.1	Complete	2018-11-05	ftp://ftp.ncbi.nlm.nih.gov/genomes/all/GCA/003/711/045/GCA_003711045.1_ASM371104v1	China
Escherichia coli	PK5086	SAMN20445367	PRJNA750217	GCA_019443365.1	Complete	2021-08-03	ftp://ftp.ncbi.nlm.nih.gov/genomes/all/GCA/019/443/365/GCA_019443365.1_ASM1944336v1	Pakistan
Escherichia coli	1EC213	SAMN15945290	PRJNA473419	GCA_016432785.1	Complete	2020-12-29	ftp://ftp.ncbi.nlm.nih.gov/genomes/all/GCA/016/432/785/GCA_016432785.1_ASM1643278v1	Ghana
Escherichia coli	Es_ST2350_SE1_NDM_03_2018	SAMN09729056	PRJNA482002	GCA_003355175.1	Complete	2018-08-05	ftp://ftp.ncbi.nlm.nih.gov/genomes/all/GCA/003/355/175/GCA_003355175.1_ASM335517v1	United Kingdom
Escherichia coli	2017.11.01CC	SAMD00407183	PRJDB8858	GCA_020886575.2	Complete	2021-10-26	ftp://ftp.ncbi.nlm.nih.gov/genomes/all/GCA/020/886/575/GCA_020886575.2_ASM2088657v2	Viet Nam
Escherichia coli	H1827/12	SAMN03768474	PRJNA286318	GCA_001678925.1	Complete	2016-07-05	ftp://ftp.ncbi.nlm.nih.gov/genomes/all/GCA/001/678/925/GCA_001678925.1_ASM167892v1	unknown
Escherichia coli	L3452210II	SAMN19604719	PRJNA735932	GCA_019434375.1	Complete	2021-08-02	ftp://ftp.ncbi.nlm.nih.gov/genomes/all/GCA/019/434/375/GCA_019434375.1_ASM1943437v1	Switzerland
Escherichia coli	H9Ecoli	SAMN08932127	PRJNA449899	GCA_003111785.1	Complete	2018-05-10	ftp://ftp.ncbi.nlm.nih.gov/genomes/all/GCA/003/111/785/GCA_003111785.1_ASM311178v1	China
Escherichia coli	FMU073332	SAMN05945146	PRJNA350704	GCA_001888075.1	Complete	2016-12-02	ftp://ftp.ncbi.nlm.nih.gov/genomes/all/GCA/001/888/075/GCA_001888075.1_ASM188807v1	Mexico
Escherichia coli	JS316	SAMN15455438	PRJNA644256	GCA_014826015.1	Complete	2020-09-30	ftp://ftp.ncbi.nlm.nih.gov/genomes/all/GCA/014/826/015/GCA_014826015.1_ASM1482601v1	Germany
Escherichia coli	UMB200201_11	SAMN12212556	PRJNA400628	GCA_011064575.1	Complete	2020-03-05	ftp://ftp.ncbi.nlm.nih.gov/genomes/all/GCA/011/064/575/GCA_011064575.1_ASM1106457v1	USA
Escherichia coli	IDR1900005638-01-02	SAMN15086849	PRJNA636827	GCA_014169995.1	Complete	2020-08-12	ftp://ftp.ncbi.nlm.nih.gov/genomes/all/GCA/014/169/995/GCA_014169995.1_ASM1416999v1	USA
Escherichia coli	Ecol_AZ155	SAMN05511168	PRJNA316786	GCA_002012125.1	Complete	2017-03-03	ftp://ftp.ncbi.nlm.nih.gov/genomes/all/GCA/002/012/125/GCA_002012125.1_ASM201212v1	China
Escherichia coli	WCHEC020032	SAMN06909180	PRJNA418674	GCA_002164865.2	Complete	2019-01-09	ftp://ftp.ncbi.nlm.nih.gov/genomes/all/GCA/002/164/865/GCA_002164865.2_ASM216486v2	China
Escherichia coli	FHI_NMBU_03	SAMN06250205	PRJNA362852	GCA_002951855.1	Complete	2018-02-06	ftp://ftp.ncbi.nlm.nih.gov/genomes/all/GCA/002/951/855/GCA_002951855.1_ASM295185v1	Norway
Escherichia coli	NCM3722	SAMN03659038	PRJNA284094	GCA_001043215.1	Complete	2015-06-30	ftp://ftp.ncbi.nlm.nih.gov/genomes/all/GCA/001/043/215/GCA_001043215.1_ASM104321v1	USA
Escherichia coli	EH10-18-47	SAMN16387496	PRJNA670073	GCA_016944695.1	Complete	2021-02-25	ftp://ftp.ncbi.nlm.nih.gov/genomes/all/GCA/016/944/695/GCA_016944695.1_ASM1694469v1	Laos
Escherichia coli	QEC11-421	SAMN14049568	PRJNA604918	GCA_016446335.1	Complete	2020-12-30	ftp://ftp.ncbi.nlm.nih.gov/genomes/all/GCA/016/446/335/GCA_016446335.1_ASM1644633v1	China
Escherichia coli	YJ6	SAMD00157547	PRJDB5126	GCA_013374315.1	Complete	2020-06-17	ftp://ftp.ncbi.nlm.nih.gov/genomes/all/GCA/013/374/315/GCA_013374315.1_ASM1337431v1	Myanmar
Escherichia coli	EC590	SAMN05252777	PRJNA325730	GCA_001682305.2	Complete	2016-07-08	ftp://ftp.ncbi.nlm.nih.gov/genomes/all/GCA/001/682/305/GCA_001682305.2_ASM168230v2	Malaysia
Escherichia coli	1506	SAMN15548965	PRJNA608094	GCA_013694285.1	Complete	2020-07-26	ftp://ftp.ncbi.nlm.nih.gov/genomes/all/GCA/013/694/285/GCA_013694285.1_ASM1369428v1	China
Escherichia coli	EcPNK006	SAMN18131653	PRJNA636382	GCA_017352055.1	Complete	2021-03-14	ftp://ftp.ncbi.nlm.nih.gov/genomes/all/GCA/017/352/055/GCA_017352055.1_ASM1735205v1	USA
Escherichia coli	GB2005-delet-a-f	SAMN20286395	PRJNA747615	GCA_019334665.1	Complete	2021-07-25	ftp://ftp.ncbi.nlm.nih.gov/genomes/all/GCA/019/334/665/GCA_019334665.1_ASM1933466v1	China
Escherichia coli	GB2005	SAMN20286394	PRJNA747614	GCA_019334645.1	Complete	2021-07-25	ftp://ftp.ncbi.nlm.nih.gov/genomes/all/GCA/019/334/645/GCA_019334645.1_ASM1933464v1	China
Escherichia coli	NCCP12480	SAMN17319586	PRJNA692268	GCA_021513335.1	Complete	2022-01-19	ftp://ftp.ncbi.nlm.nih.gov/genomes/all/GCA/021/513/335/GCA_021513335.1_ASM2151333v1	South Korea
Escherichia coli	EC96	SAMN15903653	PRJNA659360	GCA_014361285.1	Complete	2020-09-01	ftp://ftp.ncbi.nlm.nih.gov/genomes/all/GCA/014/361/285/GCA_014361285.1_ASM1436128v1	China
Escherichia coli	HS30-1	SAMN09227133	PRJNA472106	GCA_003231115.1	Complete	2018-06-15	ftp://ftp.ncbi.nlm.nih.gov/genomes/all/GCA/003/231/115/GCA_003231115.1_ASM323111v1	China
Escherichia coli	Stbl4	SAMN16686196	PRJNA674993	GCA_018628815.1	Complete	2021-06-02	ftp://ftp.ncbi.nlm.nih.gov/genomes/all/GCA/018/628/815/GCA_018628815.1_ASM1862881v1	USA
Escherichia coli	H17	SAMN06833089	PRJNA384272	GCA_003194125.1	Chromosome	2018-06-06	ftp://ftp.ncbi.nlm.nih.gov/genomes/all/GCA/003/194/125/GCA_003194125.1_ASM319412v1	China
Escherichia coli	69	SAMN12163104	PRJNA551684	GCA_007107705.1	Chromosome	2019-07-18	ftp://ftp.ncbi.nlm.nih.gov/genomes/all/GCA/007/107/705/GCA_007107705.1_ASM710770v1	USA
Escherichia coli	Ec-2Lar	SAMN10754681	PRJNA515400	GCA_004138645.1	Chromosome	2019-02-05	ftp://ftp.ncbi.nlm.nih.gov/genomes/all/GCA/004/138/645/GCA_004138645.1_ASM413864v1	Greece
Escherichia coli	CHL5009T	SAMN10225034	PRJNA495393	GCA_003666405.1	Chromosome	2018-10-18	ftp://ftp.ncbi.nlm.nih.gov/genomes/all/GCA/003/666/405/GCA_003666405.1_ASM366640v1	New Zealand
Escherichia coli	Ec40	SAMN08242382	PRJNA427657	GCA_002879735.1	Chromosome	2018-01-14	ftp://ftp.ncbi.nlm.nih.gov/genomes/all/GCA/002/879/735/GCA_002879735.1_ASM287973v1	India
Escherichia coli	CH611_eco	SAMN05969695	PRJNA330764	GCA_002125925.1	Chromosome	2017-05-10	ftp://ftp.ncbi.nlm.nih.gov/genomes/all/GCA/002/125/925/GCA_002125925.1_ASM212592v1	China
Escherichia coli	H8Ecoli	SAMN08932126	PRJNA449899	GCA_003112045.1	Chromosome	2018-05-10	ftp://ftp.ncbi.nlm.nih.gov/genomes/all/GCA/003/112/045/GCA_003112045.1_ASM311204v1	China
Escherichia coli	BH214	SAMN08824587	PRJNA448166	GCA_004358945.1	Chromosome	2019-03-21	ftp://ftp.ncbi.nlm.nih.gov/genomes/all/GCA/004/358/945/GCA_004358945.1_ASM435894v1	USA
Escherichia coli	BR02-DEC	SAMN10621277	PRJNA511007	GCA_004116835.1	Chromosome	2019-01-29	ftp://ftp.ncbi.nlm.nih.gov/genomes/all/GCA/004/116/835/GCA_004116835.1_ASM411683v1	Brazil
Escherichia coli	4928STDY7071353	SAMEA104567463	PRJEB22252	GCA_902164685.1	Chromosome	2019-07-09	ftp://ftp.ncbi.nlm.nih.gov/genomes/all/GCA/902/164/685/GCA_902164685.1_25426_7_120	United Kingdom
Escherichia coli	C4435	SAMN08706591	PRJNA438133	GCA_003999775.1	Chromosome	2019-01-08	ftp://ftp.ncbi.nlm.nih.gov/genomes/all/GCA/003/999/775/GCA_003999775.1_ASM399977v1	Mexico
Escherichia coli	UCS1.1	SAMN21558689	PRJNA765452	GCA_021383905.1	Chromosome	2022-01-07	ftp://ftp.ncbi.nlm.nih.gov/genomes/all/GCA/021/383/905/GCA_021383905.1_ASM2138390v1	USA
Escherichia coli	NEC20	SAMN25001173	PRJNA790696	GCA_022031095.1	Chromosome	2022-02-07	ftp://ftp.ncbi.nlm.nih.gov/genomes/all/GCA/022/031/095/GCA_022031095.1_ASM2203109v1	India
Escherichia coli	N87	SAMN19872733	PRJNA741373	GCA_019148725.1	Contig	2021-07-06	ftp://ftp.ncbi.nlm.nih.gov/genomes/all/GCA/019/148/725/GCA_019148725.1_ASM1914872v1	China
Escherichia coli	xz019	SAMN19797000	PRJNA739673	GCA_019054235.1	Contig	2021-06-28	ftp://ftp.ncbi.nlm.nih.gov/genomes/all/GCA/019/054/235/GCA_019054235.1_ASM1905423v1	China
Escherichia coli	ZJ1794	SAMN06649983	PRJNA380845	GCA_019297265.1	Contig	2021-07-20	ftp://ftp.ncbi.nlm.nih.gov/genomes/all/GCA/019/297/265/GCA_019297265.1_ASM1929726v1	China
Escherichia coli	CREC01	SAMN20474177	PRJNA750581	GCA_019721135.1	Contig	2021-08-23	ftp://ftp.ncbi.nlm.nih.gov/genomes/all/GCA/002/133/365/GCA_002133365.1_ASM213336v1	China
Escherichia coli	CH613_eco	SAMN05425592	PRJNA330764	GCA_002133365.1	Scaffold	2017-05-11	ftp://ftp.ncbi.nlm.nih.gov/genomes/all/GCA/019/721/135/GCA_019721135.1_ASM1972113v1	China
Escherichia coli	xz029	SAMN19797010	PRJNA739673	GCA_019054115.1	Contig	2021-06-28	ftp://ftp.ncbi.nlm.nih.gov/genomes/all/GCA/019/054/115/GCA_019054115.1_ASM1905411v1	China
Escherichia coli	LCT-EC001	SAMN02738943	PRJNA245511	GCA_002024905.2	Scaffold	2017-03-10	ftp://ftp.ncbi.nlm.nih.gov/genomes/all/GCA/002/024/905/GCA_002024905.2_ASM202490v2	China
Escherichia coli	AM12-30	SAMN09734787	PRJNA482748	GCA_003472255.1	Scaffold	2018-09-06	ftp://ftp.ncbi.nlm.nih.gov/genomes/all/GCA/003/472/255/GCA_003472255.1_ASM347225v1	China
Escherichia coli	CoR-17	SAMN05828190	PRJNA344524	GCA_002216905.1	Contig	2017-07-12	ftp://ftp.ncbi.nlm.nih.gov/genomes/all/GCA/002/216/905/GCA_002216905.1_ASM221690v1	China
Escherichia coli	32010601-2015-00036-FB-01-ZX-01	SAMN15062723	PRJNA635997	GCA_013302985.1	Scaffold	2020-06-08	ftp://ftp.ncbi.nlm.nih.gov/genomes/all/GCA/013/302/985/GCA_013302985.1_ASM1330298v1	China
Escherichia coli	M-S87	SAMN14134936	PRJNA607405	GCA_011077615.1	Scaffold	2020-03-09	ftp://ftp.ncbi.nlm.nih.gov/genomes/all/GCA/011/077/615/GCA_011077615.1_ASM1107761v1	China
Escherichia coli	M-S87-X3	SAMN14134966	PRJNA607405	GCA_011077095.1	Scaffold	2020-03-09	ftp://ftp.ncbi.nlm.nih.gov/genomes/all/GCA/011/077/095/GCA_011077095.1_ASM1107709v1	China
Escherichia coli	CQ20	SAMN19185748	PRJNA729898	GCA_018476565.1	Scaffold	2021-05-24	ftp://ftp.ncbi.nlm.nih.gov/genomes/all/GCA/018/476/565/GCA_018476565.1_ASM1847656v1	China
Escherichia coli	M-28	SAMN14134922	PRJNA607405	GCA_011077855.1	Scaffold	2020-03-09	ftp://ftp.ncbi.nlm.nih.gov/genomes/all/GCA/011/077/855/GCA_011077855.1_ASM1107785v1	China
Escherichia coli	M-28-X3	SAMN14134956	PRJNA607405	GCA_011077205.1	Scaffold	2020-03-09	ftp://ftp.ncbi.nlm.nih.gov/genomes/all/GCA/011/077/205/GCA_011077205.1_ASM1107720v1	China
Escherichia coli	E62603	SAMN16812783	PRJNA678682	GCA_015690155.1	Scaffold	2020-11-25	ftp://ftp.ncbi.nlm.nih.gov/genomes/all/GCA/015/690/155/GCA_015690155.1_ASM1569015v1	China
Escherichia coli	AM20-38	SAMN09734883	PRJNA482748	GCA_003470505.1	Scaffold	2018-09-06	ftp://ftp.ncbi.nlm.nih.gov/genomes/all/GCA/003/470/505/GCA_003470505.1_ASM347050v1	China
Escherichia coli	EC1	SAMN09809391	PRJNA485539	GCA_003413535.1	Contig	2018-08-21	ftp://ftp.ncbi.nlm.nih.gov/genomes/all/GCA/003/413/535/GCA_003413535.1_ASM341353v1	China
Escherichia coli	EC2	SAMN09809019	PRJNA485508	GCA_003413525.1	Contig	2018-08-21	ftp://ftp.ncbi.nlm.nih.gov/genomes/all/GCA/003/413/525/GCA_003413525.1_ASM341352v1	China
Escherichia coli	EC3	SAMN09809403	PRJNA485541	GCA_003413565.1	Contig	2018-08-21	ftp://ftp.ncbi.nlm.nih.gov/genomes/all/GCA/003/413/565/GCA_003413565.1_ASM341356v1	China
Escherichia coli	SYAU4	SAMN04296776	PRJNA304203	GCA_001562645.1	Scaffold	2016-02-17	ftp://ftp.ncbi.nlm.nih.gov/genomes/all/GCA/001/562/645/GCA_001562645.1_ASM156264v1	China
Escherichia coli	xz136	SAMN19797116	PRJNA739673	GCA_019050935.1	Contig	2021-06-28	ftp://ftp.ncbi.nlm.nih.gov/genomes/all/GCA/019/050/935/GCA_019050935.1_ASM1905093v1	China
Escherichia coli	xz132	SAMN19797112	PRJNA739673	GCA_019051005.1	Contig	2021-06-28	ftp://ftp.ncbi.nlm.nih.gov/genomes/all/GCA/019/051/005/GCA_019051005.1_ASM1905100v1	China
Escherichia coli	xz118	SAMN19797098	PRJNA739673	GCA_019051295.1	Contig	2021-06-28	ftp://ftp.ncbi.nlm.nih.gov/genomes/all/GCA/019/051/295/GCA_019051295.1_ASM1905129v1	China
Escherichia coli	xz114	SAMN19797094	PRJNA739673	GCA_019052205.1	Contig	2021-06-28	ftp://ftp.ncbi.nlm.nih.gov/genomes/all/GCA/019/052/205/GCA_019052205.1_ASM1905220v1	China
Escherichia coli	xz054	SAMN19797035	PRJNA739673	GCA_019053605.1	Contig	2021-06-28	ftp://ftp.ncbi.nlm.nih.gov/genomes/all/GCA/019/053/605/GCA_019053605.1_ASM1905360v1	China
Escherichia coli	CoR-36	SAMN07211291	PRJNA344524	GCA_002223905.1	Scaffold	2017-07-21	ftp://ftp.ncbi.nlm.nih.gov/genomes/all/GCA/002/223/905/GCA_002223905.1_ASM222390v1	China
Escherichia coli	88	SAMN08574403	PRJNA434790	GCA_009913755.1	Scaffold	2020-01-22	ftp://ftp.ncbi.nlm.nih.gov/genomes/all/GCA/009/913/755/GCA_009913755.1_ASM991375v1	China
Escherichia coli	1021	SAMN08574378	PRJNA434790	GCA_009913765.1	Scaffold	2020-01-22	ftp://ftp.ncbi.nlm.nih.gov/genomes/all/GCA/009/913/765/GCA_009913765.1_ASM991376v1	China
Escherichia coli	EP033	SAMN08397839	PRJNA431656	GCA_017117205.1	Contig	2021-03-01	ftp://ftp.ncbi.nlm.nih.gov/genomes/all/GCA/017/117/205/GCA_017117205.1_ASM1711720v1	China
Escherichia coli	CoR-28	SAMN05828245	PRJNA344524	GCA_002217065.1	Contig	2017-07-12	ftp://ftp.ncbi.nlm.nih.gov/genomes/all/GCA/002/217/065/GCA_002217065.1_ASM221706v1	China
Escherichia coli	xz067	SAMN19797047	PRJNA739673	GCA_019053335.1	Contig	2021-06-28	ftp://ftp.ncbi.nlm.nih.gov/genomes/all/GCA/019/053/335/GCA_019053335.1_ASM1905333v1	China
Escherichia coli	IR53034	SAMN16561279	PRJNA672237	GCA_017312035.1	Contig	2021-03-09	ftp://ftp.ncbi.nlm.nih.gov/genomes/all/GCA/017/312/035/GCA_017312035.1_ASM1731203v1	China
Escherichia coli	CoR-4	SAMN07211057	PRJNA344524	GCA_002223845.1	Scaffold	2017-07-21	ftp://ftp.ncbi.nlm.nih.gov/genomes/all/GCA/002/223/845/GCA_002223845.1_ASM222384v1	China
Escherichia coli	SYAB1	SAMN04296768	PRJNA304203	GCA_001562705.1	Scaffold	2016-02-17	ftp://ftp.ncbi.nlm.nih.gov/genomes/all/GCA/001/562/705/GCA_001562705.1_ASM156270v1	China
Escherichia coli	Ec.61031	SAMN12330823	PRJNA555744	GCA_007558385.1	Contig	2019-07-27	ftp://ftp.ncbi.nlm.nih.gov/genomes/all/GCA/007/558/385/GCA_007558385.1_ASM755838v1	China
Escherichia coli	xz170	SAMN19797150	PRJNA739673	GCA_019050495.1	Contig	2021-06-28	ftp://ftp.ncbi.nlm.nih.gov/genomes/all/GCA/019/050/495/GCA_019050495.1_ASM1905049v1	China
Escherichia coli	xz129	SAMN19797109	PRJNA739673	GCA_019051115.1	Contig	2021-06-28	ftp://ftp.ncbi.nlm.nih.gov/genomes/all/GCA/019/051/115/GCA_019051115.1_ASM1905111v1	China
Escherichia coli	xz089	SAMN19797069	PRJNA739673	GCA_019052895.1	Contig	2021-06-28	ftp://ftp.ncbi.nlm.nih.gov/genomes/all/GCA/019/052/895/GCA_019052895.1_ASM1905289v1	China
Escherichia coli	xz173	SAMN19797153	PRJNA739673	GCA_019050675.1	Contig	2021-06-28	ftp://ftp.ncbi.nlm.nih.gov/genomes/all/GCA/019/050/675/GCA_019050675.1_ASM1905067v1	China
Escherichia coli	xz076	SAMN19797056	PRJNA739673	GCA_019053135.1	Contig	2021-06-28	ftp://ftp.ncbi.nlm.nih.gov/genomes/all/GCA/019/053/135/GCA_019053135.1_ASM1905313v1	China
Escherichia coli	E41-2	SAMN08613080	PRJNA436079	GCA_003206175.1	Scaffold	2018-06-11	ftp://ftp.ncbi.nlm.nih.gov/genomes/all/GCA/003/206/175/GCA_003206175.1_ASM320617v1	China
Escherichia coli	4626_wz	SAMN06043600	PRJNA354234	GCA_001931785.1	Contig	2017-01-04	ftp://ftp.ncbi.nlm.nih.gov/genomes/all/GCA/001/931/785/GCA_001931785.1_ASM193178v1	China
Escherichia coli	xz078	SAMN19797058	PRJNA739673	GCA_019053085.1	Contig	2021-06-28	ftp://ftp.ncbi.nlm.nih.gov/genomes/all/GCA/019/053/085/GCA_019053085.1_ASM1905308v1	China
Escherichia coli	AM23-14AC	SAMN09736277	PRJNA482748	GCA_003470965.1	Scaffold	2018-09-06	ftp://ftp.ncbi.nlm.nih.gov/genomes/all/GCA/003/470/965/GCA_003470965.1_ASM347096v1	China
Escherichia coli	Ec.76384	SAMN12330849	PRJNA555744	GCA_007558275.1	Contig	2019-07-27	ftp://ftp.ncbi.nlm.nih.gov/genomes/all/GCA/007/558/275/GCA_007558275.1_ASM755827v1	China
Escherichia coli	Ec.43709	SAMN12330833	PRJNA555744	GCA_007558465.1	Contig	2019-07-27	ftp://ftp.ncbi.nlm.nih.gov/genomes/all/GCA/007/558/465/GCA_007558465.1_ASM755846v1	China
Escherichia coli	Ec.42720	SAMN12330830	PRJNA555744	GCA_007558315.1	Contig	2019-07-27	ftp://ftp.ncbi.nlm.nih.gov/genomes/all/GCA/007/558/315/GCA_007558315.1_ASM755831v1	China
Escherichia coli	Ec.46391	SAMN12330841	PRJNA555744	GCA_007558405.1	Contig	2019-07-27	ftp://ftp.ncbi.nlm.nih.gov/genomes/all/GCA/007/558/405/GCA_007558405.1_ASM755840v1	China
Escherichia coli	Ec.44714	SAMN12330837	PRJNA555744	GCA_007558705.1	Contig	2019-07-27	ftp://ftp.ncbi.nlm.nih.gov/genomes/all/GCA/007/558/705/GCA_007558705.1_ASM755870v1	China
Escherichia coli	H10	SAMN13024989	PRJNA577354	GCA_015731735.1	Contig	2020-12-03	ftp://ftp.ncbi.nlm.nih.gov/genomes/all/GCA/015/731/735/GCA_015731735.1_ASM1573173v1	China
Escherichia coli	Ec.42441	SAMN12330828	PRJNA555744	GCA_007558305.1	Contig	2019-07-27	ftp://ftp.ncbi.nlm.nih.gov/genomes/all/GCA/007/558/305/GCA_007558305.1_ASM755830v1	China
Escherichia coli	EP143	SAMN08398265	PRJNA431656	GCA_017117685.1	Contig	2021-03-01	ftp://ftp.ncbi.nlm.nih.gov/genomes/all/GCA/017/117/685/GCA_017117685.1_ASM1711768v1	China
Escherichia coli	CoR-23	SAMN05828200	PRJNA344524	GCA_002216985.1	Contig	2017-07-12	ftp://ftp.ncbi.nlm.nih.gov/genomes/all/GCA/002/216/985/GCA_002216985.1_ASM221698v1	China
Escherichia coli	zjrm01	SAMN13706960	PRJNA598504	GCA_009859425.1	Scaffold	2020-01-13	ftp://ftp.ncbi.nlm.nih.gov/genomes/all/GCA/009/859/425/GCA_009859425.1_ASM985942v1	China
Escherichia coli	CoR-37	SAMN05831925	PRJNA344524	GCA_002217135.1	Contig	2017-07-12	ftp://ftp.ncbi.nlm.nih.gov/genomes/all/GCA/002/217/135/GCA_002217135.1_ASM221713v1	China
Escherichia coli	xz162	SAMN19797142	PRJNA739673	GCA_019051315.1	Contig	2021-06-28	ftp://ftp.ncbi.nlm.nih.gov/genomes/all/GCA/019/051/315/GCA_019051315.1_ASM1905131v1	China
Escherichia coli	xz111	SAMN19797091	PRJNA739673	GCA_019052095.1	Contig	2021-06-28	ftp://ftp.ncbi.nlm.nih.gov/genomes/all/GCA/019/052/095/GCA_019052095.1_ASM1905209v1	China
Escherichia coli	CoR-27	SAMN05828206	PRJNA344524	GCA_002216995.1	Contig	2017-07-12	ftp://ftp.ncbi.nlm.nih.gov/genomes/all/GCA/002/216/995/GCA_002216995.1_ASM221699v1	China
Escherichia coli	xz165	SAMN19797145	PRJNA739673	GCA_019051595.1	Contig	2021-06-28	ftp://ftp.ncbi.nlm.nih.gov/genomes/all/GCA/019/051/595/GCA_019051595.1_ASM1905159v1	China
Escherichia coli	EC33	SAMN11164463	PRJNA527927	GCA_004404085.1	Scaffold	2019-03-26	ftp://ftp.ncbi.nlm.nih.gov/genomes/all/GCA/004/404/085/GCA_004404085.1_ASM440408v1	China
Escherichia coli	Cplx	SAMN21841544	PRJNA766297	GCA_020251385.1	Scaffold	2021-10-04	ftp://ftp.ncbi.nlm.nih.gov/genomes/all/GCA/020/251/385/GCA_020251385.1_P21-U69	China
Escherichia coli	D11075	SAMN13875307	PRJNA601855	GCA_010078215.1	Scaffold	2020-01-31	ftp://ftp.ncbi.nlm.nih.gov/genomes/all/GCA/010/078/215/GCA_010078215.1_ASM1007821v1	China
Escherichia coli	GBGD55	SAMN10476581	PRJNA506899	GCA_003859215.1	Scaffold	2018-12-03	ftp://ftp.ncbi.nlm.nih.gov/genomes/all/GCA/003/859/215/GCA_003859215.1_ASM385921v1	China
Escherichia coli	EC193	SAMN07660900	PRJNA407669	GCA_002507495.1	Contig	2017-10-10	ftp://ftp.ncbi.nlm.nih.gov/genomes/all/GCA/002/507/495/GCA_002507495.1_ASM250749v1	China
Escherichia coli	FC11897	SAMN06973360	PRJNA358785	GCA_002222905.1	Scaffold	2017-07-20	ftp://ftp.ncbi.nlm.nih.gov/genomes/all/GCA/002/222/905/GCA_002222905.1_ASM222290v1	China
Escherichia coli	AM22-14AC	SAMN09734902	PRJNA482748	GCA_003471145.1	Scaffold	2018-09-06	ftp://ftp.ncbi.nlm.nih.gov/genomes/all/GCA/003/471/145/GCA_003471145.1_ASM347114v1	China
Escherichia coli	SYRS1	SAMN04297176	PRJNA304203	GCA_001562765.1	Scaffold	2016-02-17	ftp://ftp.ncbi.nlm.nih.gov/genomes/all/GCA/001/562/765/GCA_001562765.1_ASM156276v1	China
Escherichia coli	2019Y001	SAMN14209005	PRJNA608800	GCA_011250605.1	Scaffold	2020-03-13	ftp://ftp.ncbi.nlm.nih.gov/genomes/all/GCA/011/250/605/GCA_011250605.1_ASM1125060v1	China
Escherichia coli	AM34-8	SAMN09736468	PRJNA482748	GCA_003467875.1	Scaffold	2018-09-06	ftp://ftp.ncbi.nlm.nih.gov/genomes/all/GCA/003/467/875/GCA_003467875.1_ASM346787v1	China
Escherichia coli	BJH421	SAMN12046386	PRJNA548690	GCA_008086995.1	Scaffold	2019-08-26	ftp://ftp.ncbi.nlm.nih.gov/genomes/all/GCA/008/086/995/GCA_008086995.1_ASM808699v1	China
Escherichia coli	BJH32	SAMN12046302	PRJNA548690	GCA_008086985.1	Scaffold	2019-08-26	ftp://ftp.ncbi.nlm.nih.gov/genomes/all/GCA/008/086/985/GCA_008086985.1_ASM808698v1	China
Escherichia coli	CoR-2	SAMN05828183	PRJNA344524	GCA_002216915.1	Contig	2017-07-12	ftp://ftp.ncbi.nlm.nih.gov/genomes/all/GCA/002/216/915/GCA_002216915.1_ASM221691v1	China
Escherichia coli	AF17-8LB	SAMN09734345	PRJNA482748	GCA_003460365.1	Scaffold	2018-09-05	ftp://ftp.ncbi.nlm.nih.gov/genomes/all/GCA/003/460/365/GCA_003460365.1_ASM346036v1	China
Escherichia coli	3512	SAMN08116691	PRJNA420595	GCA_002834305.1	Scaffold	2017-12-12	ftp://ftp.ncbi.nlm.nih.gov/genomes/all/GCA/002/834/305/GCA_002834305.1_ASM283430v1	China
Escherichia coli	xz185	SAMN19797164	PRJNA739673	GCA_019050515.1	Contig	2021-06-28	ftp://ftp.ncbi.nlm.nih.gov/genomes/all/GCA/019/050/515/GCA_019050515.1_ASM1905051v1	China
Escherichia coli	xz145	SAMN19797125	PRJNA739673	GCA_019050795.1	Contig	2021-06-28	ftp://ftp.ncbi.nlm.nih.gov/genomes/all/GCA/019/050/795/GCA_019050795.1_ASM1905079v1	China
Escherichia coli	CoR-29	SAMN07211287	PRJNA344524	GCA_002223865.1	Contig	2017-07-21	ftp://ftp.ncbi.nlm.nih.gov/genomes/all/GCA/002/223/865/GCA_002223865.1_ASM222386v1	China
Escherichia coli	CoR-20	SAMN05828195	PRJNA344524	GCA_002216975.1	Contig	2017-07-12	ftp://ftp.ncbi.nlm.nih.gov/genomes/all/GCA/002/216/975/GCA_002216975.1_ASM221697v1	China
Escherichia coli	S985	SAMN19575549	PRJNA735322	GCA_019879205.1	Scaffold	2021-09-04	ftp://ftp.ncbi.nlm.nih.gov/genomes/all/GCA/019/879/205/GCA_019879205.1_ASM1987920v1	China
Escherichia coli	xz104	SAMN19797084	PRJNA739673	GCA_019052055.1	Contig	2021-06-28	ftp://ftp.ncbi.nlm.nih.gov/genomes/all/GCA/019/052/055/GCA_019052055.1_ASM1905205v1	China
Escherichia coli	E2239	SAMN07344985	PRJNA393804	GCA_002265025.1	Contig	2017-08-22	ftp://ftp.ncbi.nlm.nih.gov/genomes/all/GCA/002/265/025/GCA_002265025.1_ASM226502v1	China
Escherichia coli	SCNJ06	SAMN13668970	PRJNA597186	GCA_011379085.1	Contig	2020-03-17	ftp://ftp.ncbi.nlm.nih.gov/genomes/all/GCA/011/379/085/GCA_011379085.1_ASM1137908v1	China
Escherichia coli	xz085	SAMN19797065	PRJNA739673	GCA_019052955.1	Contig	2021-06-28	ftp://ftp.ncbi.nlm.nih.gov/genomes/all/GCA/019/052/955/GCA_019052955.1_ASM1905295v1	China
Escherichia coli	4891	SAMN22794051	PRJNA776521	GCA_020783195.1	Contig	2021-11-06	ftp://ftp.ncbi.nlm.nih.gov/genomes/all/GCA/020/783/195/GCA_020783195.1_ASM2078319v1	China
Escherichia coli	ZDHYS737	SAMN17600829	PRJNA695033	GCA_019926325.1	Contig	2021-09-10	ftp://ftp.ncbi.nlm.nih.gov/genomes/all/GCA/019/926/325/GCA_019926325.1_ASM1992632v1	China
Escherichia coli	SWEC456	SAMN09831795	PRJNA485955	GCA_003569885.1	Scaffold	2018-08-31	ftp://ftp.ncbi.nlm.nih.gov/genomes/all/GCA/003/569/885/GCA_003569885.1_ASM356988v1	China
Escherichia coli	ECO3347	SAMN07556805	PRJNA400117	GCA_002317725.1	Scaffold	2017-09-20	ftp://ftp.ncbi.nlm.nih.gov/genomes/all/GCA/002/317/725/GCA_002317725.1_ASM231772v1	China
Escherichia coli	NJGLYY3610-CR	SAMN10600575	PRJNA510171	GCA_013345105.1	Contig	2020-06-15	ftp://ftp.ncbi.nlm.nih.gov/genomes/all/GCA/013/345/105/GCA_013345105.1_ASM1334510v1	China
Escherichia coli	HU8	SAMN19185751	PRJNA729898	GCA_018476595.1	Scaffold	2021-05-24	ftp://ftp.ncbi.nlm.nih.gov/genomes/all/GCA/018/476/595/GCA_018476595.1_ASM1847659v1	China
Escherichia coli	jhzxyyecs5	SAMN11773853	PRJNA543602	GCA_007655295.1	Contig	2019-07-30	ftp://ftp.ncbi.nlm.nih.gov/genomes/all/GCA/007/655/295/GCA_007655295.1_ASM765529v1	China
Escherichia coli	405	SAMN21841535	PRJNA766297	GCA_020251685.1	Contig	2021-10-04	ftp://ftp.ncbi.nlm.nih.gov/genomes/all/GCA/020/251/685/GCA_020251685.1_P12-U60	China
Escherichia coli	569	SAMN19031026	PRJNA727731	GCA_021552295.1	Scaffold	2022-01-21	ftp://ftp.ncbi.nlm.nih.gov/genomes/all/GCA/021/552/295/GCA_021552295.1_ASM2155229v1	China
Escherichia coli	NJJYYY51-CR	SAMN10613783	PRJNA510171	GCA_013346965.1	Contig	2020-06-15	ftp://ftp.ncbi.nlm.nih.gov/genomes/all/GCA/013/346/965/GCA_013346965.1_ASM1334696v1	China
Escherichia coli	XAE012	SAMN18876442	PRJNA725338	GCA_018224065.1	Contig	2021-05-02	ftp://ftp.ncbi.nlm.nih.gov/genomes/all/GCA/018/224/065/GCA_018224065.1_ASM1822406v1	China
Escherichia coli	AM23-18AC	SAMN09736281	PRJNA482748	GCA_003470915.1	Scaffold	2018-09-06	ftp://ftp.ncbi.nlm.nih.gov/genomes/all/GCA/003/470/915/GCA_003470915.1_ASM347091v1	China
Escherichia coli	CoR-40	SAMN05832012	PRJNA344524	GCA_002217115.1	Contig	2017-07-12	ftp://ftp.ncbi.nlm.nih.gov/genomes/all/GCA/002/217/115/GCA_002217115.1_ASM221711v1	China
Escherichia coli	JNQH498	SAMN19090730	PRJNA702614	GCA_018499805.1	Contig	2021-05-25	ftp://ftp.ncbi.nlm.nih.gov/genomes/all/GCA/018/499/805/GCA_018499805.1_ASM1849980v1	China
Escherichia coli	WHC152	SAMN20834173	PRJNA754820	GCA_019796055.1	Scaffold	2021-08-29	ftp://ftp.ncbi.nlm.nih.gov/genomes/all/GCA/019/796/055/GCA_019796055.1_ASM1979605v1	China
Escherichia coli	L1016	SAMN10219263	PRJNA495097	GCA_004122205.1	Contig	2019-01-30	ftp://ftp.ncbi.nlm.nih.gov/genomes/all/GCA/004/122/205/GCA_004122205.1_ASM412220v1	China
Escherichia coli	E6	SAMN04157982	PRJNA298278	GCA_001509745.1	Scaffold	2016-01-08	ftp://ftp.ncbi.nlm.nih.gov/genomes/all/GCA/001/509/745/GCA_001509745.1_ASM150974v1	China
Escherichia coli	EP270	SAMN08398393	PRJNA431656	GCA_017118385.1	Contig	2021-03-01	ftp://ftp.ncbi.nlm.nih.gov/genomes/all/GCA/017/118/385/GCA_017118385.1_ASM1711838v1	China
Escherichia coli	L054h	SAMN10516566	PRJNA507915	GCA_009394465.1	Scaffold	2019-10-30	ftp://ftp.ncbi.nlm.nih.gov/genomes/all/GCA/009/394/465/GCA_009394465.1_ASM939446v1	China
Escherichia coli	SCEC020088	SAMN07602137	PRJNA418674	GCA_002811725.1	Scaffold	2017-12-05	ftp://ftp.ncbi.nlm.nih.gov/genomes/all/GCA/002/811/725/GCA_002811725.1_ASM281172v1	China
Escherichia coli	xz120	SAMN19797100	PRJNA739673	GCA_019051965.1	Contig	2021-06-28	ftp://ftp.ncbi.nlm.nih.gov/genomes/all/GCA/019/051/965/GCA_019051965.1_ASM1905196v1	China
Escherichia coli	Ec-03	SAMN05929019	PRJNA349231	GCA_001893865.1	Scaffold	2016-12-08	ftp://ftp.ncbi.nlm.nih.gov/genomes/all/GCA/001/893/865/GCA_001893865.1_ASM189386v1	China
Escherichia coli	CoR-16	SAMN05828216	PRJNA344524	GCA_002217035.1	Contig	2017-07-12	ftp://ftp.ncbi.nlm.nih.gov/genomes/all/GCA/002/217/035/GCA_002217035.1_ASM221703v1	China
Escherichia coli	AF17-4	SAMN09734339	PRJNA482748	GCA_003460375.1	Scaffold	2018-09-05	ftp://ftp.ncbi.nlm.nih.gov/genomes/all/GCA/003/460/375/GCA_003460375.1_ASM346037v1	China
Escherichia coli	SHCDC-ECO157-012	SAMN10993449	PRJNA523974	GCA_011033185.1	Contig	2020-02-27	ftp://ftp.ncbi.nlm.nih.gov/genomes/all/GCA/011/033/185/GCA_011033185.1_ASM1103318v1	China
Escherichia coli	jhyyd1738	SAMN11843653	PRJNA544583	GCA_006297215.1	Contig	2019-06-12	ftp://ftp.ncbi.nlm.nih.gov/genomes/all/GCA/006/297/215/GCA_006297215.1_ASM629721v1	China
Escherichia coli	LCT-ECS001	SAMN02928421	PRJNA255743	GCA_001816315.1	Scaffold	2016-10-18	ftp://ftp.ncbi.nlm.nih.gov/genomes/all/GCA/001/816/315/GCA_001816315.1_ASM181631v1	China
Escherichia coli	CoR-3	SAMN05828188	PRJNA344524	GCA_002216955.1	Contig	2017-07-12	ftp://ftp.ncbi.nlm.nih.gov/genomes/all/GCA/002/216/955/GCA_002216955.1_ASM221695v1	China
Escherichia coli	NJGLYY3940-CR	SAMN10600581	PRJNA510171	GCA_013345075.1	Contig	2020-06-15	ftp://ftp.ncbi.nlm.nih.gov/genomes/all/GCA/013/345/075/GCA_013345075.1_ASM1334507v1	China
Escherichia coli	EP416	SAMN08398434	PRJNA431656	GCA_017119525.1	Contig	2021-03-01	ftp://ftp.ncbi.nlm.nih.gov/genomes/all/GCA/017/119/525/GCA_017119525.1_ASM1711952v1	China
Escherichia coli	OM02-11AC	SAMN09736744	PRJNA482748	GCA_003439485.1	Scaffold	2018-08-31	ftp://ftp.ncbi.nlm.nih.gov/genomes/all/GCA/003/439/485/GCA_003439485.1_ASM343948v1	China
Escherichia coli	EP297	SAMN08398403	PRJNA431656	GCA_017118815.1	Contig	2021-03-01	ftp://ftp.ncbi.nlm.nih.gov/genomes/all/GCA/017/118/815/GCA_017118815.1_ASM1711881v1	China
Escherichia coli	Ec2551	SAMN10583475	PRJNA354234	GCA_004011625.1	Contig	2019-01-10	ftp://ftp.ncbi.nlm.nih.gov/genomes/all/GCA/004/011/625/GCA_004011625.1_ASM401162v1	China
Escherichia coli	AF14-15AC	SAMN09734248	PRJNA482748	GCA_003464755.1	Scaffold	2018-09-06	ftp://ftp.ncbi.nlm.nih.gov/genomes/all/GCA/003/464/755/GCA_003464755.1_ASM346475v1	China
Escherichia coli	CoR-1	SAMN05828144	PRJNA344524	GCA_002216895.1	Contig	2017-07-12	ftp://ftp.ncbi.nlm.nih.gov/genomes/all/GCA/002/216/895/GCA_002216895.1_ASM221689v1	China
Escherichia coli	EP320	SAMN08398407	PRJNA431656	GCA_017118965.1	Contig	2021-03-01	ftp://ftp.ncbi.nlm.nih.gov/genomes/all/GCA/017/118/965/GCA_017118965.1_ASM1711896v1	China
Escherichia coli	OM02-12AC	SAMN09736747	PRJNA482748	GCA_003439405.1	Scaffold	2018-08-31	ftp://ftp.ncbi.nlm.nih.gov/genomes/all/GCA/003/439/405/GCA_003439405.1_ASM343940v1	China
Escherichia coli	OM02-28	SAMN09736754	PRJNA482748	GCA_003439795.1	Scaffold	2018-08-31	ftp://ftp.ncbi.nlm.nih.gov/genomes/all/GCA/003/439/795/GCA_003439795.1_ASM343979v1	China
Escherichia coli	jhyy16	SAMN18042961	PRJNA704479	GCA_018682575.1	Contig	2021-06-02	ftp://ftp.ncbi.nlm.nih.gov/genomes/all/GCA/018/682/575/GCA_018682575.1_ASM1868257v1	China
Escherichia coli	OM01-11	SAMN09736741	PRJNA482748	GCA_003439545.1	Scaffold	2018-08-31	ftp://ftp.ncbi.nlm.nih.gov/genomes/all/GCA/003/439/545/GCA_003439545.1_ASM343954v1	China
Escherichia coli	684	SAMN05929001	PRJNA349231	GCA_001893765.1	Scaffold	2016-12-08	ftp://ftp.ncbi.nlm.nih.gov/genomes/all/GCA/001/893/765/GCA_001893765.1_ASM189376v1	China
Escherichia coli	LX13	SAMN08048886	PRJNA419277	GCA_002843705.1	Contig	2017-12-17	ftp://ftp.ncbi.nlm.nih.gov/genomes/all/GCA/002/843/705/GCA_002843705.1_ASM284370v1	China
Escherichia coli	SHCDC-ECO157-002	SAMN10993439	PRJNA523974	GCA_011033415.1	Contig	2020-02-27	ftp://ftp.ncbi.nlm.nih.gov/genomes/all/GCA/011/033/415/GCA_011033415.1_ASM1103341v1	China
Escherichia coli	CE549	SAMN03196608	PRJNA267608	GCA_000806245.1	Scaffold	2014-12-22	ftp://ftp.ncbi.nlm.nih.gov/genomes/all/GCA/000/806/245/GCA_000806245.1_ASM80624v1	China
Escherichia coli	AF31-11BH	SAMN09734570	PRJNA482748	GCA_003475585.1	Scaffold	2018-09-06	ftp://ftp.ncbi.nlm.nih.gov/genomes/all/GCA/003/475/585/GCA_003475585.1_ASM347558v1	China
Escherichia coli	xz098	SAMN19797078	PRJNA739673	GCA_019050395.1	Contig	2021-06-28	ftp://ftp.ncbi.nlm.nih.gov/genomes/all/GCA/019/050/395/GCA_019050395.1_ASM1905039v1	China
Escherichia coli	WCHEC005008	SAMN03083281	PRJNA418674	GCA_001014795.2	Contig	2015-05-28	ftp://ftp.ncbi.nlm.nih.gov/genomes/all/GCA/001/014/795/GCA_001014795.2_ASM101479v2	China
Escherichia coli	AZ75	SAMN04202573	PRJNA298378	GCA_001484405.1	Contig	2016-01-04	ftp://ftp.ncbi.nlm.nih.gov/genomes/all/GCA/001/484/405/GCA_001484405.1_ASM148440v1	China
Escherichia coli	WCHEC-LL123	SAMN07340853	PRJNA418674	GCA_002225075.1	Scaffold	2017-07-25	ftp://ftp.ncbi.nlm.nih.gov/genomes/all/GCA/002/225/075/GCA_002225075.1_ASM222507v1	China
Escherichia coli	AF14-7LB	SAMN09734273	PRJNA482748	GCA_003464415.1	Scaffold	2018-09-06	ftp://ftp.ncbi.nlm.nih.gov/genomes/all/GCA/003/464/415/GCA_003464415.1_ASM346441v1	China
Escherichia coli	s65527	SAMN10977714	PRJNA495097	GCA_004684135.1	Contig	2019-04-06	ftp://ftp.ncbi.nlm.nih.gov/genomes/all/GCA/004/684/135/GCA_004684135.1_ASM468413v1	China
Escherichia coli	CoR-38	SAMN05831961	PRJNA344524	GCA_002217145.1	Contig	2017-07-12	ftp://ftp.ncbi.nlm.nih.gov/genomes/all/GCA/002/217/145/GCA_002217145.1_ASM221714v1	China
Escherichia coli	AM28-16AC	SAMN09736371	PRJNA482748	GCA_003469495.1	Scaffold	2018-09-06	ftp://ftp.ncbi.nlm.nih.gov/genomes/all/GCA/003/469/495/GCA_003469495.1_ASM346949v1	China
Escherichia coli	SCEC020068	SAMN06909183	PRJNA418674	GCA_002164915.1	Scaffold	2017-06-02	ftp://ftp.ncbi.nlm.nih.gov/genomes/all/GCA/002/164/915/GCA_002164915.1_ASM216491v1	China
Escherichia coli	EH10-18-47	SAMN16387496	PRJNA667896	GCA_016792035.1	Contig	2021-02-01	ftp://ftp.ncbi.nlm.nih.gov/genomes/all/GCA/016/792/035/GCA_016792035.1_ASM1679203v1	Laos
Escherichia coli	NF73-1	SAMN11268914	PRJNA529543	GCA_004570285.1	Scaffold	2019-04-02	ftp://ftp.ncbi.nlm.nih.gov/genomes/all/GCA/004/570/285/GCA_004570285.1_ASM457028v1	China
Escherichia coli	C6620	SAMN20930936	PRJNA756960	GCA_020168575.1	Contig	2021-09-26	ftp://ftp.ncbi.nlm.nih.gov/genomes/all/GCA/020/168/575/GCA_020168575.1_ASM2016857v1	China
Escherichia coli	AY62	SAMN04197002	PRJNA298378	GCA_001484255.1	Contig	2016-01-04	ftp://ftp.ncbi.nlm.nih.gov/genomes/all/GCA/001/484/255/GCA_001484255.1_ASM148425v1	China
Escherichia coli	CoR-33	SAMN05831619	PRJNA344524	GCA_002217055.1	Contig	2017-07-12	ftp://ftp.ncbi.nlm.nih.gov/genomes/all/GCA/002/217/055/GCA_002217055.1_ASM221705v1	China
Escherichia coli	jhyyecs9	SAMN11649487	PRJNA542948	GCA_005869945.1	Contig	2019-05-28	ftp://ftp.ncbi.nlm.nih.gov/genomes/all/GCA/005/869/945/GCA_005869945.1_ASM586994v1	China
Escherichia coli	ECS9	SAMN11602614	PRJNA541767	GCA_005930685.1	Contig	2019-06-03	ftp://ftp.ncbi.nlm.nih.gov/genomes/all/GCA/005/930/685/GCA_005930685.1_ASM593068v1	China
Escherichia coli	jhyys9	SAMN11601932	PRJNA541588	GCA_008312855.1	Contig	2019-09-06	ftp://ftp.ncbi.nlm.nih.gov/genomes/all/GCA/008/312/855/GCA_008312855.1_ASM831285v1	China
Escherichia coli	AY69	SAMN04198215	PRJNA298378	GCA_001484295.1	Contig	2016-01-04	ftp://ftp.ncbi.nlm.nih.gov/genomes/all/GCA/001/484/295/GCA_001484295.1_ASM148429v1	China
Escherichia coli	GBGD33	SAMN10476559	PRJNA506899	GCA_003859015.1	Scaffold	2018-12-03	ftp://ftp.ncbi.nlm.nih.gov/genomes/all/GCA/003/859/015/GCA_003859015.1_ASM385901v1	China
Escherichia coli	CoR-11	SAMN05831930	PRJNA344524	GCA_002217075.1	Contig	2017-07-12	ftp://ftp.ncbi.nlm.nih.gov/genomes/all/GCA/002/217/075/GCA_002217075.1_ASM221707v1	China
Escherichia coli	EH10	SAMN13028214	PRJNA577515	GCA_009647845.1	Scaffold	2019-11-10	ftp://ftp.ncbi.nlm.nih.gov/genomes/all/GCA/009/647/845/GCA_009647845.1_ASM964784v1	China
Escherichia coli	E159	SAMN07368479	PRJNA395005	GCA_002264075.1	Contig	2017-08-22	ftp://ftp.ncbi.nlm.nih.gov/genomes/all/GCA/002/264/075/GCA_002264075.1_ASM226407v1	China
Escherichia coli	jhyyecs5	SAMN11665607	PRJNA543405	GCA_005869925.1	Contig	2019-05-28	ftp://ftp.ncbi.nlm.nih.gov/genomes/all/GCA/005/869/925/GCA_005869925.1_ASM586992v1	China
Escherichia coli	s10	SAMN12389526	PRJNA557102	GCA_007923235.1	Contig	2019-08-09	ftp://ftp.ncbi.nlm.nih.gov/genomes/all/GCA/007/923/235/GCA_007923235.1_ASM792323v1	China
Escherichia coli	2011EL-1370-2	SAMN02951658	PRJNA252850	GCA_000770035.1	Contig	2014-10-30	ftp://ftp.ncbi.nlm.nih.gov/genomes/all/GCA/000/770/035/GCA_000770035.1_ASM77003v1	USA
Escherichia coli	KOW7	SAMN21841530	PRJNA766297	GCA_020251745.1	Contig	2021-10-04	ftp://ftp.ncbi.nlm.nih.gov/genomes/all/GCA/020/251/745/GCA_020251745.1_P7-U55	China
Escherichia coli	AY63	SAMN04197431	PRJNA298378	GCA_001484305.1	Contig	2016-01-04	ftp://ftp.ncbi.nlm.nih.gov/genomes/all/GCA/001/484/305/GCA_001484305.1_ASM148430v1	China
Escherichia coli	AN61	SAMN04158709	PRJNA298378	GCA_001484085.1	Contig	2016-01-04	ftp://ftp.ncbi.nlm.nih.gov/genomes/all/GCA/001/484/085/GCA_001484085.1_ASM148408v1	China
Escherichia coli	AN62	SAMN04196998	PRJNA298378	GCA_001484235.1	Contig	2016-01-04	ftp://ftp.ncbi.nlm.nih.gov/genomes/all/GCA/001/484/235/GCA_001484235.1_ASM148423v1	China
Escherichia coli	GB788	SAMN06703218	PRJNA382299	GCA_002887535.1	Scaffold	2018-01-17	ftp://ftp.ncbi.nlm.nih.gov/genomes/all/GCA/002/887/535/GCA_002887535.1_ASM288753v1	China
Escherichia coli	AM22-15AC	SAMN09734905	PRJNA482748	GCA_003471095.1	Scaffold	2018-09-06	ftp://ftp.ncbi.nlm.nih.gov/genomes/all/GCA/003/471/095/GCA_003471095.1_ASM347109v1	China
Escherichia coli	AZ79	SAMN04202583	PRJNA298378	GCA_001484455.1	Contig	2016-01-04	ftp://ftp.ncbi.nlm.nih.gov/genomes/all/GCA/001/484/455/GCA_001484455.1_ASM148445v1	China
Escherichia coli	2010137Y	SAMN06209159	PRJNA360328	GCA_002006965.1	Contig	2017-02-27	ftp://ftp.ncbi.nlm.nih.gov/genomes/all/GCA/002/006/965/GCA_002006965.1_ASM200696v1	China
Escherichia coli	CFSAN004177	SAMN02688214	PRJNA241122	GCA_001721205.1	Complete	2016-09-07	ftp://ftp.ncbi.nlm.nih.gov/genomes/all/GCA/001/721/205/GCA_001721205.1_ASM172120v1	USA
Escherichia coli	MEM	SAMN03960341	PRJNA292040	GCA_002237285.1	Complete	2017-07-31	ftp://ftp.ncbi.nlm.nih.gov/genomes/all/GCA/002/237/285/GCA_002237285.1_ASM223728v1	China
Escherichia coli	EC1390	SAMN21033173	PRJNA758726	GCA_019884625.1	Complete	2021-09-06	ftp://ftp.ncbi.nlm.nih.gov/genomes/all/GCA/019/884/625/GCA_019884625.1_ASM1988462v1	Taiwan
Escherichia coli	CQSW20	SAMN04288058	PRJNA303642	GCA_001455385.1	Complete	2015-12-02	ftp://ftp.ncbi.nlm.nih.gov/genomes/all/GCA/001/455/385/GCA_001455385.1_ASM145538v1	China
Escherichia coli	STO_Bone7	SAMN15006798	PRJNA634765	GCA_021562195.1	Complete	2022-01-24	ftp://ftp.ncbi.nlm.nih.gov/genomes/all/GCA/021/562/195/GCA_021562195.1_ASM2156219v1	Sweden
Escherichia coli	VRES-hospital6495300	SAMEA4370474	PRJEB19918	GCA_902141745.2	Complete	2019-06-15	ftp://ftp.ncbi.nlm.nih.gov/genomes/all/GCA/902/141/745/GCA_902141745.2_GCA_902141745	United Kingdom
Escherichia coli	ECONC427	SAMN18053058	PRJNA704692	GCA_017869465.1	Chromosome	2021-04-08	ftp://ftp.ncbi.nlm.nih.gov/genomes/all/GCA/017/869/465/GCA_017869465.1_ASM1786946v1	USA
Escherichia coli	NDM7	SAMN21398208	PRJNA762553	GCA_020673295.1	Chromosome	2021-10-27	ftp://ftp.ncbi.nlm.nih.gov/genomes/all/GCA/020/673/295/GCA_020673295.1_ASM2067329v1	USA
Escherichia coli	AF18-23LB	SAMN09734356	PRJNA482748	GCA_003460245.1	Scaffold	2018-09-05	ftp://ftp.ncbi.nlm.nih.gov/genomes/all/GCA/003/460/245/GCA_003460245.1_ASM346024v1	China
Escherichia coli	AF13-13-H	SAMN09734228	PRJNA482748	GCA_003464885.1	Contig	2018-09-06	ftp://ftp.ncbi.nlm.nih.gov/genomes/all/GCA/003/464/885/GCA_003464885.1_ASM346488v1	China
Escherichia coli	EC161006	SAMN05832830	PRJNA344752	GCA_001901655.1	Contig	2016-12-12	ftp://ftp.ncbi.nlm.nih.gov/genomes/all/GCA/001/901/655/GCA_001901655.1_ASM190165v1	China
Escherichia coli	EC160090	SAMN05510674	PRJNA336444	GCA_001984885.1	Contig	2017-02-05	ftp://ftp.ncbi.nlm.nih.gov/genomes/all/GCA/001/984/885/GCA_001984885.1_ASM198488v1	China
Escherichia coli	NJGLYY4197-CR	SAMN15778348	PRJNA510171	GCA_022410495.1	Contig	2022-02-28	ftp://ftp.ncbi.nlm.nih.gov/genomes/all/GCA/022/410/495/GCA_022410495.1_ASM2241049v1	China
Klebsiella pneumoniae	FDAARGOS_775	SAMN11056490	PRJNA231221	GCA_006364295.1	Complete Genome	2019-06-19	ftp://ftp.ncbi.nlm.nih.gov/genomes/all/GCA/006/364/295/GCA_006364295.1_ASM636429v1	USA
Klebsiella pneumoniae	P1428	SAMN05231874	PRJNA325419	GCA_002761315.1	Complete Genome	2017-11-07	ftp://ftp.ncbi.nlm.nih.gov/genomes/all/GCA/002/761/315/GCA_002761315.1_ASM276131v1	China
Klebsiella pneumoniae	KP1517	SAMN15052358	PRJNA635754	GCA_017809835.1	Complete Genome	2021-04-06	ftp://ftp.ncbi.nlm.nih.gov/genomes/all/GCA/017/809/835/GCA_017809835.1_ASM1780983v1	China
Klebsiella pneumoniae	BK13043	SAMN06701573	PRJNA376414	GCA_002156725.1	Complete Genome	2017-05-23	ftp://ftp.ncbi.nlm.nih.gov/genomes/all/GCA/002/156/725/GCA_002156725.1_ASM215672v1	USA
Klebsiella pneumoniae	KPN1482	SAMN06438459	PRJNA376414	GCA_002156745.1	Complete Genome	2017-05-23	ftp://ftp.ncbi.nlm.nih.gov/genomes/all/GCA/002/156/745/GCA_002156745.1_ASM215674v1	USA
Klebsiella pneumoniae	C2414	SAMN11479262	PRJNA534178	GCA_010183685.1	Complete Genome	2020-02-05	ftp://ftp.ncbi.nlm.nih.gov/genomes/all/GCA/010/183/685/GCA_010183685.1_ASM1018368v1	China
Klebsiella pneumoniae	B12(AN)	SAMN08380949	PRJNA430932	GCA_004120115.1	Complete Genome	2019-01-30	ftp://ftp.ncbi.nlm.nih.gov/genomes/all/GCA/004/120/115/GCA_004120115.1_ASM412011v1	China
Klebsiella pneumoniae	F138	SAMN08380930	PRJNA430911	GCA_004120095.1	Complete Genome	2019-01-30	ftp://ftp.ncbi.nlm.nih.gov/genomes/all/GCA/004/120/095/GCA_004120095.1_ASM412009v1	China
Klebsiella pneumoniae	NU-CRE047	SAMN08111037	PRJNA395086	GCA_002812665.1	Complete Genome	2017-12-06	ftp://ftp.ncbi.nlm.nih.gov/genomes/all/GCA/002/812/665/GCA_002812665.1_ASM281266v1	USA
Klebsiella pneumoniae	F5	SAMN08378686	PRJNA430814	GCA_004119955.1	Complete Genome	2019-01-30	ftp://ftp.ncbi.nlm.nih.gov/genomes/all/GCA/004/119/955/GCA_004119955.1_ASM411995v1	China
Klebsiella pneumoniae	F77	SAMN08378909	PRJNA430818	GCA_004119975.1	Complete Genome	2019-01-30	ftp://ftp.ncbi.nlm.nih.gov/genomes/all/GCA/004/119/975/GCA_004119975.1_ASM411997v1	China
Klebsiella pneumoniae	NU-CRE193	SAMN14453494	PRJNA395086	GCA_012029945.2	Complete Genome	2020-09-11	ftp://ftp.ncbi.nlm.nih.gov/genomes/all/GCA/012/029/945/GCA_012029945.2_ASM1202994v2	USA
Klebsiella pneumoniae	KPC-2	SAMN19312573	PRJNA742859	GCA_019444195.1	Complete Genome	2021-08-03	ftp://ftp.ncbi.nlm.nih.gov/genomes/all/GCA/019/444/195/GCA_019444195.1_ASM1944419v1	China
Klebsiella pneumoniae	F1	SAMN08378650	PRJNA430804	GCA_003367555.1	Complete Genome	2018-08-08	ftp://ftp.ncbi.nlm.nih.gov/genomes/all/GCA/003/367/555/GCA_003367555.1_ASM336755v1	China
Klebsiella pneumoniae	Kp36	SAMN13671318	PRJNA597257	GCA_009856585.1	Complete Genome	2020-01-11	ftp://ftp.ncbi.nlm.nih.gov/genomes/all/GCA/009/856/585/GCA_009856585.1_ASM985658v1	China
Klebsiella pneumoniae	F127	SAMN08379292	PRJNA430866	GCA_004119995.1	Complete Genome	2019-01-30	ftp://ftp.ncbi.nlm.nih.gov/genomes/all/GCA/004/119/995/GCA_004119995.1_ASM411999v1	China
Klebsiella pneumoniae	F132	SAMN08380929	PRJNA430910	GCA_004120075.1	Complete Genome	2019-01-30	ftp://ftp.ncbi.nlm.nih.gov/genomes/all/GCA/004/120/075/GCA_004120075.1_ASM412007v1	China
Klebsiella pneumoniae	XJ-K2	SAMN09988182	PRJNA489756	GCA_009834285.1	Complete Genome	2020-01-08	ftp://ftp.ncbi.nlm.nih.gov/genomes/all/GCA/009/834/285/GCA_009834285.1_ASM983428v1	China
Klebsiella pneumoniae	Kp_Goe_33208	SAMN05412455	PRJNA329409	GCA_001902435.1	Complete Genome	2016-12-13	ftp://ftp.ncbi.nlm.nih.gov/genomes/all/GCA/001/902/435/GCA_001902435.1_ASM190243v1	Germany
Klebsiella pneumoniae	Kp_Goe_71070	SAMN05412456	PRJNA329409	GCA_001902515.1	Complete Genome	2016-12-13	ftp://ftp.ncbi.nlm.nih.gov/genomes/all/GCA/001/902/515/GCA_001902515.1_ASM190251v1	Germany
Klebsiella pneumoniae	CriePir75	SAMN13153741	PRJNA580263	GCA_009661535.2	Complete Genome	2020-10-13	ftp://ftp.ncbi.nlm.nih.gov/genomes/all/GCA/009/661/535/GCA_009661535.2_ASM966153v2	Russia
Klebsiella pneumoniae	KP1064WHY	SAMN21219937	PRJNA760642	GCA_020520185.1	Complete Genome	2021-10-18	ftp://ftp.ncbi.nlm.nih.gov/genomes/all/GCA/020/520/185/GCA_020520185.1_ASM2052018v1	China
Klebsiella pneumoniae	C2660	SAMN11479264	PRJNA534178	GCA_010183645.1	Complete Genome	2020-02-05	ftp://ftp.ncbi.nlm.nih.gov/genomes/all/GCA/010/183/645/GCA_010183645.1_ASM1018364v1	China
Klebsiella pneumoniae	KP69	SAMN08180551	PRJNA422495	GCA_002848545.1	Complete Genome	2017-12-28	ftp://ftp.ncbi.nlm.nih.gov/genomes/all/GCA/002/848/545/GCA_002848545.1_ASM284854v1	China
Klebsiella pneumoniae	JX-CR-hvKP-1	SAMN16561274	PRJNA672246	GCA_015356055.1	Complete Genome	2020-11-12	ftp://ftp.ncbi.nlm.nih.gov/genomes/all/GCA/015/356/055/GCA_015356055.1_ASM1535605v1	China
Klebsiella pneumoniae	KP58	SAMN12228410	PRJNA553055	GCA_008728695.1	Complete Genome	2019-09-30	ftp://ftp.ncbi.nlm.nih.gov/genomes/all/GCA/008/728/695/GCA_008728695.1_ASM872869v1	China
Klebsiella pneumoniae	JX-CR-hvKP-2	SAMN16561282	PRJNA672246	GCA_015356035.1	Complete Genome	2020-11-12	ftp://ftp.ncbi.nlm.nih.gov/genomes/all/GCA/015/356/035/GCA_015356035.1_ASM1535603v1	China
Klebsiella pneumoniae	8695	SAMN22599454	PRJNA774952	GCA_020736285.1	Complete Genome	2021-11-03	ftp://ftp.ncbi.nlm.nih.gov/genomes/all/GCA/020/736/285/GCA_020736285.1_ASM2073628v1	China
Klebsiella pneumoniae	WCHKP020037	SAMN07235711	PRJNA353728	GCA_002811305.2	Complete Genome	2019-02-21	ftp://ftp.ncbi.nlm.nih.gov/genomes/all/GCA/002/811/305/GCA_002811305.2_ASM281130v2	China
Klebsiella pneumoniae	12	SAMN12389483	PRJNA553055	GCA_007955105.2	Complete Genome	2021-09-02	ftp://ftp.ncbi.nlm.nih.gov/genomes/all/GCA/007/955/105/GCA_007955105.2_ASM795510v2	China
Klebsiella pneumoniae	WCHKP2	SAMN06909160	PRJNA353728	GCA_002164835.4	Complete Genome	2018-04-05	ftp://ftp.ncbi.nlm.nih.gov/genomes/all/GCA/002/164/835/GCA_002164835.4_ASM216483v4	China
Klebsiella pneumoniae	C789	SAMN10537194	PRJNA509091	GCA_009684575.1	Complete Genome	2019-11-20	ftp://ftp.ncbi.nlm.nih.gov/genomes/all/GCA/009/684/575/GCA_009684575.1_ASM968457v1	China
Klebsiella pneumoniae	KPWX136	SAMN17372728	PRJNA692837	GCA_016812055.1	Complete Genome	2021-02-07	ftp://ftp.ncbi.nlm.nih.gov/genomes/all/GCA/016/812/055/GCA_016812055.1_ASM1681205v1	China
Klebsiella pneumoniae	KP-426	SAMN20373013	PRJNA749500	GCA_019434255.1	Complete Genome	2021-08-02	ftp://ftp.ncbi.nlm.nih.gov/genomes/all/GCA/019/434/255/GCA_019434255.1_ASM1943425v1	China
Klebsiella pneumoniae	BJCFK909	SAMN10473953	PRJNA506788	GCA_003856475.1	Complete Genome	2018-12-03	ftp://ftp.ncbi.nlm.nih.gov/genomes/all/GCA/003/856/475/GCA_003856475.1_ASM385647v1	China
Klebsiella pneumoniae	CR14	SAMN04889857	PRJNA319426	GCA_001952915.1	Complete Genome	2017-01-17	ftp://ftp.ncbi.nlm.nih.gov/genomes/all/GCA/001/952/915/GCA_001952915.1_ASM195291v1	USA
Klebsiella pneumoniae	KP-CT77	SAMN20375149	PRJNA749500	GCA_019434295.1	Complete Genome	2021-08-02	ftp://ftp.ncbi.nlm.nih.gov/genomes/all/GCA/019/434/295/GCA_019434295.1_ASM1943429v1	China
Klebsiella pneumoniae	CRKP52R	SAMN17074909	PRJNA685013	GCA_016403065.1	Complete Genome	2020-12-26	ftp://ftp.ncbi.nlm.nih.gov/genomes/all/GCA/016/403/065/GCA_016403065.1_ASM1640306v1	China
Klebsiella pneumoniae	KP2723	SAMN18678957	PRJNA720753	GCA_018069685.1	Complete Genome	2021-04-18	ftp://ftp.ncbi.nlm.nih.gov/genomes/all/GCA/018/069/685/GCA_018069685.1_ASM1806968v1	China
Klebsiella pneumoniae	WCHKP090374	SAMN15649164	PRJNA648810	GCA_014041505.2	Complete Genome	2020-12-22	ftp://ftp.ncbi.nlm.nih.gov/genomes/all/GCA/014/041/505/GCA_014041505.2_ASM1404150v2	China
Klebsiella pneumoniae	KP55	SAMN15234688	PRJNA639385	GCA_018336835.1	Complete Genome	2021-05-11	ftp://ftp.ncbi.nlm.nih.gov/genomes/all/GCA/018/336/835/GCA_018336835.1_ASM1833683v1	China
Klebsiella pneumoniae	WCHKP090357	SAMN15649152	PRJNA648810	GCA_014041735.2	Complete Genome	2020-12-22	ftp://ftp.ncbi.nlm.nih.gov/genomes/all/GCA/014/041/735/GCA_014041735.2_ASM1404173v2	China
Klebsiella pneumoniae	C2244	SAMN18160617	PRJNA707017	GCA_017351975.1	Complete Genome	2021-03-14	ftp://ftp.ncbi.nlm.nih.gov/genomes/all/GCA/017/351/975/GCA_017351975.1_ASM1735197v1	China
Klebsiella pneumoniae	F44	SAMN08180798	PRJNA422508	GCA_002848585.1	Complete Genome	2017-12-28	ftp://ftp.ncbi.nlm.nih.gov/genomes/all/GCA/002/848/585/GCA_002848585.1_ASM284858v1	China
Klebsiella pneumoniae	XJ-K1	SAMN09977093	PRJNA489400	GCA_006304565.1	Complete Genome	2019-06-12	ftp://ftp.ncbi.nlm.nih.gov/genomes/all/GCA/006/304/565/GCA_006304565.1_ASM630456v1	China
Klebsiella pneumoniae	KP486	SAMN14897098	PRJNA631924	GCA_017894285.1	Complete Genome	2021-04-09	ftp://ftp.ncbi.nlm.nih.gov/genomes/all/GCA/017/894/285/GCA_017894285.1_ASM1789428v1	Poland
Klebsiella pneumoniae	CriePir120	SAMN13153746	PRJNA580263	GCA_009661615.2	Complete Genome	2020-10-13	ftp://ftp.ncbi.nlm.nih.gov/genomes/all/GCA/009/661/615/GCA_009661615.2_ASM966161v2	Russia
Klebsiella pneumoniae	KP20194c3	SAMN15186442	PRJNA638288	GCA_013349025.1	Complete Genome	2020-06-17	ftp://ftp.ncbi.nlm.nih.gov/genomes/all/GCA/013/349/025/GCA_013349025.1_ASM1334902v1	China
Klebsiella pneumoniae	KP20194c4	SAMN15186443	PRJNA638288	GCA_013349005.1	Complete Genome	2020-06-17	ftp://ftp.ncbi.nlm.nih.gov/genomes/all/GCA/013/349/005/GCA_013349005.1_ASM1334900v1	China
Klebsiella pneumoniae	IR5755	SAMN15676885	PRJNA648010	GCA_017310405.1	Complete Genome	2021-03-09	ftp://ftp.ncbi.nlm.nih.gov/genomes/all/GCA/017/310/405/GCA_017310405.1_ASM1731040v1	China
Klebsiella pneumoniae	158590	SAMN13743062	PRJNA599295	GCA_009906875.1	Complete Genome	2020-01-20	ftp://ftp.ncbi.nlm.nih.gov/genomes/all/GCA/009/906/875/GCA_009906875.1_ASM990687v1	China
Klebsiella pneumoniae	JS161205112	SAMN18106513	PRJNA705944	GCA_017315205.1	Complete Genome	2021-03-10	ftp://ftp.ncbi.nlm.nih.gov/genomes/all/GCA/017/315/205/GCA_017315205.1_ASM1731520v1	China
Klebsiella pneumoniae	IR5726	SAMN15676889	PRJNA648010	GCA_017310345.1	Complete Genome	2021-03-09	ftp://ftp.ncbi.nlm.nih.gov/genomes/all/GCA/017/310/345/GCA_017310345.1_ASM1731034v1	China
Klebsiella pneumoniae	KP65	SAMN12813532	PRJNA573505	GCA_008728415.1	Complete Genome	2019-09-30	ftp://ftp.ncbi.nlm.nih.gov/genomes/all/GCA/008/728/415/GCA_008728415.1_ASM872841v1	China
Klebsiella pneumoniae	CRKP-2297	SAMN07944238	PRJNA416193	GCA_002787755.1	Complete Genome	2017-11-20	ftp://ftp.ncbi.nlm.nih.gov/genomes/all/GCA/002/787/755/GCA_002787755.1_ASM278775v1	South Korea
Klebsiella pneumoniae	KP1878	SAMN18696713	PRJNA721027	GCA_018075325.1	Complete Genome	2021-04-19	ftp://ftp.ncbi.nlm.nih.gov/genomes/all/GCA/018/075/325/GCA_018075325.1_ASM1807532v1	China
Klebsiella pneumoniae	ZJ27003	SAMN17108663	PRJNA686203	GCA_019454345.1	Complete Genome	2021-08-05	ftp://ftp.ncbi.nlm.nih.gov/genomes/all/GCA/019/454/345/GCA_019454345.1_ASM1945434v1	China
Klebsiella pneumoniae	CRKP-1215	SAMN07944237	PRJNA416193	GCA_002786755.1	Complete Genome	2017-11-20	ftp://ftp.ncbi.nlm.nih.gov/genomes/all/GCA/002/786/755/GCA_002786755.1_ASM278675v1	South Korea
Klebsiella pneumoniae	SCH6109	SAMN14482422	PRJNA616107	GCA_012168575.2	Complete Genome	2020-04-08	ftp://ftp.ncbi.nlm.nih.gov/genomes/all/GCA/012/168/575/GCA_012168575.2_ASM1216857v2	China
Klebsiella pneumoniae	156070	SAMN13742796	PRJNA599291	GCA_009906895.1	Complete Genome	2020-01-20	ftp://ftp.ncbi.nlm.nih.gov/genomes/all/GCA/009/906/895/GCA_009906895.1_ASM990689v1	China
Klebsiella pneumoniae	CRKP78R	SAMN17074911	PRJNA685015	GCA_016403085.1	Complete Genome	2020-12-26	ftp://ftp.ncbi.nlm.nih.gov/genomes/all/GCA/016/403/085/GCA_016403085.1_ASM1640308v1	China
Klebsiella pneumoniae	KPN236	SAMN18450111	PRJNA716566	GCA_017743095.1	Complete Genome	2021-04-04	ftp://ftp.ncbi.nlm.nih.gov/genomes/all/GCA/017/743/095/GCA_017743095.1_ASM1774309v1	China
Klebsiella pneumoniae	4743	SAMN10343201	PRJNA477005	GCA_003790485.1	Complete Genome	2018-11-19	ftp://ftp.ncbi.nlm.nih.gov/genomes/all/GCA/003/790/485/GCA_003790485.1_ASM379048v1	Italy
Klebsiella pneumoniae	BIC-1	SAMN07419044	PRJNA396009	GCA_002243445.1	Complete Genome	2017-08-08	ftp://ftp.ncbi.nlm.nih.gov/genomes/all/GCA/002/243/445/GCA_002243445.1_ASM224344v1	France
Klebsiella pneumoniae	GN-2	SAMN05928590	PRJNA349219	GCA_001939885.2	Complete Genome	2018-02-27	ftp://ftp.ncbi.nlm.nih.gov/genomes/all/GCA/001/939/885/GCA_001939885.2_ASM193988v2	China
Klebsiella pneumoniae	CRKP66R	SAMN16604318	PRJNA673324	GCA_015277755.1	Complete Genome	2020-11-08	ftp://ftp.ncbi.nlm.nih.gov/genomes/all/GCA/015/277/755/GCA_015277755.1_ASM1527775v1	China
Klebsiella pneumoniae	KP63	SAMN19736494	PRJNA737176	GCA_019134695.1	Complete Genome	2021-07-06	ftp://ftp.ncbi.nlm.nih.gov/genomes/all/GCA/019/134/695/GCA_019134695.1_ASM1913469v1	China
Klebsiella pneumoniae	F13	SAMN08380933	PRJNA430916	GCA_004120055.1	Complete Genome	2019-01-30	ftp://ftp.ncbi.nlm.nih.gov/genomes/all/GCA/004/120/055/GCA_004120055.1_ASM412005v1	China
Klebsiella pneumoniae	ER17974.3	SAMN15567838	PRJNA646893	GCA_019455345.1	Complete Genome	2021-08-05	ftp://ftp.ncbi.nlm.nih.gov/genomes/all/GCA/019/455/345/GCA_019455345.1_ASM1945534v1	USA
Klebsiella pneumoniae	cr-hvkp3	SAMN07811429	PRJNA351750	GCA_003932915.1	Complete Genome	2018-12-10	ftp://ftp.ncbi.nlm.nih.gov/genomes/all/GCA/003/932/915/GCA_003932915.1_ASM393291v1	China
Klebsiella pneumoniae	KP77	SAMN14897097	PRJNA631924	GCA_017894305.1	Complete Genome	2021-04-09	ftp://ftp.ncbi.nlm.nih.gov/genomes/all/GCA/017/894/305/GCA_017894305.1_ASM1789430v1	Poland
Klebsiella pneumoniae	V3	SAMN19730657	PRJNA738490	GCA_019038575.1	Complete Genome	2021-06-26	ftp://ftp.ncbi.nlm.nih.gov/genomes/all/GCA/019/038/575/GCA_019038575.1_ASM1903857v1	Brazil
Klebsiella pneumoniae	ZG2017CW4-4-2	SAMN16951199	PRJNA681357	GCA_015774955.1	Complete Genome	2020-12-07	ftp://ftp.ncbi.nlm.nih.gov/genomes/all/GCA/015/774/955/GCA_015774955.1_ASM1577495v1	China
Klebsiella pneumoniae	ZG2017CW4-4-1-2	SAMN16951198	PRJNA681357	GCA_015775135.1	Complete Genome	2020-12-07	ftp://ftp.ncbi.nlm.nih.gov/genomes/all/GCA/015/775/135/GCA_015775135.1_ASM1577513v1	China
Klebsiella pneumoniae	K191663	SAMN20422817	PRJNA749815	GCA_019443545.1	Complete Genome	2021-08-03	ftp://ftp.ncbi.nlm.nih.gov/genomes/all/GCA/019/443/545/GCA_019443545.1_ASM1944354v1	China
Klebsiella pneumoniae	JS187	SAMN08180799	PRJNA422509	GCA_002848565.1	Complete Genome	2017-12-28	ftp://ftp.ncbi.nlm.nih.gov/genomes/all/GCA/002/848/565/GCA_002848565.1_ASM284856v1	China
Klebsiella pneumoniae	B28484	SAMN17915109	PRJNA701851	GCA_016925415.1	Complete Genome	2021-02-24	ftp://ftp.ncbi.nlm.nih.gov/genomes/all/GCA/016/925/415/GCA_016925415.1_ASM1692541v1	India
Klebsiella pneumoniae	B18064	SAMN17915099	PRJNA701849	GCA_016925375.1	Complete Genome	2021-02-24	ftp://ftp.ncbi.nlm.nih.gov/genomes/all/GCA/016/925/375/GCA_016925375.1_ASM1692537v1	India
Klebsiella pneumoniae	B960	SAMN17911762	PRJNA701798	GCA_016925215.1	Complete Genome	2021-02-24	ftp://ftp.ncbi.nlm.nih.gov/genomes/all/GCA/016/925/215/GCA_016925215.1_ASM1692521v1	India
Klebsiella pneumoniae	KP120	SAMN15903654	PRJNA659360	GCA_014361115.1	Complete Genome	2020-09-01	ftp://ftp.ncbi.nlm.nih.gov/genomes/all/GCA/014/361/115/GCA_014361115.1_ASM1436111v1	China
Klebsiella pneumoniae	KPN114	SAMN16685806	PRJNA674961	GCA_015694085.1	Complete Genome	2020-11-29	ftp://ftp.ncbi.nlm.nih.gov/genomes/all/GCA/015/694/085/GCA_015694085.1_ASM1569408v1	Australia
Klebsiella pneumoniae	B3824	SAMN17911903	PRJNA701806	GCA_016925275.1	Complete Genome	2021-02-24	ftp://ftp.ncbi.nlm.nih.gov/genomes/all/GCA/016/925/275/GCA_016925275.1_ASM1692527v1	India
Klebsiella pneumoniae	B13243	SAMN18478480	PRJNA717133	GCA_017742955.1	Complete Genome	2021-04-04	ftp://ftp.ncbi.nlm.nih.gov/genomes/all/GCA/017/742/955/GCA_017742955.1_ASM1774295v1	India
Klebsiella pneumoniae	B1347	SAMN17911845	PRJNA701804	GCA_016925235.1	Complete Genome	2021-02-24	ftp://ftp.ncbi.nlm.nih.gov/genomes/all/GCA/016/925/235/GCA_016925235.1_ASM1692523v1	India
Klebsiella pneumoniae	B3923	SAMN17912169	PRJNA701810	GCA_016925295.1	Complete Genome	2021-02-24	ftp://ftp.ncbi.nlm.nih.gov/genomes/all/GCA/016/925/295/GCA_016925295.1_ASM1692529v1	India
Klebsiella pneumoniae	B4650	SAMN18478563	PRJNA717121	GCA_017742915.1	Complete Genome	2021-04-04	ftp://ftp.ncbi.nlm.nih.gov/genomes/all/GCA/017/742/915/GCA_017742915.1_ASM1774291v1	India
Klebsiella pneumoniae	B12097	SAMN17915080	PRJNA701847	GCA_016925355.1	Complete Genome	2021-02-24	ftp://ftp.ncbi.nlm.nih.gov/genomes/all/GCA/016/925/355/GCA_016925355.1_ASM1692535v1	India
Klebsiella pneumoniae	NY9	SAMN04889856	PRJNA319426	GCA_001952895.1	Complete Genome	2017-01-17	ftp://ftp.ncbi.nlm.nih.gov/genomes/all/GCA/001/952/895/GCA_001952895.1_ASM195289v1	USA
Klebsiella pneumoniae	B32278	SAMN18478623	PRJNA717116	GCA_017742935.1	Complete Genome	2021-04-04	ftp://ftp.ncbi.nlm.nih.gov/genomes/all/GCA/017/742/935/GCA_017742935.1_ASM1774293v1	India
Klebsiella pneumoniae	KPN361	SAMN14752225	PRJNA628847	GCA_016804025.1	Complete Genome	2021-02-03	ftp://ftp.ncbi.nlm.nih.gov/genomes/all/GCA/016/804/025/GCA_016804025.1_ASM1680402v1	China
Klebsiella pneumoniae	1050	SAMN07638733	PRJNA407116	GCA_003443755.1	Complete Genome	2018-09-04	ftp://ftp.ncbi.nlm.nih.gov/genomes/all/GCA/003/443/755/GCA_003443755.1_ASM344375v1	Spain
Klebsiella pneumoniae	Kp8701	SAMN14247787	PRJNA609348	GCA_011068365.1	Complete Genome	2020-03-09	ftp://ftp.ncbi.nlm.nih.gov/genomes/all/GCA/011/068/365/GCA_011068365.1_ASM1106836v1	USA
Klebsiella pneumoniae	Kpn 1693	SAMN13741660	PRJNA599216	GCA_018279185.1	Complete Genome	2021-05-05	ftp://ftp.ncbi.nlm.nih.gov/genomes/all/GCA/018/279/185/GCA_018279185.1_ASM1827918v1	China
Klebsiella pneumoniae	ST307PT01	SAMN07421000	PRJNA396106	GCA_003597755.1	Complete Genome	2018-09-26	ftp://ftp.ncbi.nlm.nih.gov/genomes/all/GCA/003/597/755/GCA_003597755.1_ASM359775v1	South Korea
Klebsiella pneumoniae	KP3295	SAMN20170224	PRJNA745926	GCA_019334545.1	Complete Genome	2021-07-25	ftp://ftp.ncbi.nlm.nih.gov/genomes/all/GCA/019/334/545/GCA_019334545.1_ASM1933454v1	China
Klebsiella pneumoniae	ST307PT04	SAMN07421006	PRJNA396106	GCA_003597695.1	Complete Genome	2018-09-26	ftp://ftp.ncbi.nlm.nih.gov/genomes/all/GCA/003/597/695/GCA_003597695.1_ASM359769v1	South Korea
Klebsiella pneumoniae	KPN247	SAMN18450113	PRJNA716566	GCA_017743135.1	Complete Genome	2021-04-04	ftp://ftp.ncbi.nlm.nih.gov/genomes/all/GCA/017/743/135/GCA_017743135.1_ASM1774313v1	China
Klebsiella pneumoniae	B5617	SAMN17914336	PRJNA701817	GCA_016925315.1	Complete Genome	2021-02-24	ftp://ftp.ncbi.nlm.nih.gov/genomes/all/GCA/016/925/315/GCA_016925315.1_ASM1692531v1	India
Klebsiella pneumoniae	UCLAOXA232KP	SAMN04008893	PRJNA293620	GCA_001741545.1	Complete Genome	2016-09-08	ftp://ftp.ncbi.nlm.nih.gov/genomes/all/GCA/001/741/545/GCA_001741545.1_ASM174154v1	USA
Klebsiella pneumoniae	K2606	SAMN13831363	PRJNA600779	GCA_011006575.1	Complete Genome	2020-02-24	ftp://ftp.ncbi.nlm.nih.gov/genomes/all/GCA/011/006/575/GCA_011006575.1_ASM1100657v1	China
Klebsiella pneumoniae	UCLAOXA232KP_Pt0	SAMN04008891	PRJNA293620	GCA_001721725.1	Complete Genome	2016-09-08	ftp://ftp.ncbi.nlm.nih.gov/genomes/all/GCA/001/721/725/GCA_001721725.1_ASM172172v1	USA
Klebsiella pneumoniae	B28906	SAMN17915140	PRJNA701854	GCA_016925435.1	Complete Genome	2021-02-24	ftp://ftp.ncbi.nlm.nih.gov/genomes/all/GCA/016/925/435/GCA_016925435.1_ASM1692543v1	India
Klebsiella pneumoniae	B33769	SAMN18478625	PRJNA717115	GCA_017742895.1	Complete Genome	2021-04-04	ftp://ftp.ncbi.nlm.nih.gov/genomes/all/GCA/017/742/895/GCA_017742895.1_ASM1774289v1	India
Klebsiella pneumoniae	K191773	SAMN20422820	PRJNA749815	GCA_019443585.1	Complete Genome	2021-08-03	ftp://ftp.ncbi.nlm.nih.gov/genomes/all/GCA/019/443/585/GCA_019443585.1_ASM1944358v1	China
Klebsiella pneumoniae	NUHL30457	SAMN08455837	PRJNA432625	GCA_002944845.1	Complete Genome	2018-02-12	ftp://ftp.ncbi.nlm.nih.gov/genomes/all/GCA/002/944/845/GCA_002944845.1_ASM294484v1	China
Klebsiella pneumoniae	KSB1_5D	SAMN06112197	PRJNA351909	GCA_002741685.1	Complete Genome	2017-11-02	ftp://ftp.ncbi.nlm.nih.gov/genomes/all/GCA/002/741/685/GCA_002741685.1_ASM274168v1	Australia
Klebsiella pneumoniae	BWHC1	SAMN03657213	PRJNA278886	GCA_003031505.1	Complete Genome	2018-04-03	ftp://ftp.ncbi.nlm.nih.gov/genomes/all/GCA/003/031/505/GCA_003031505.1_ASM303150v1	USA
Klebsiella pneumoniae	TK421	SAMN13161584	PRJNA449090	GCA_009601745.1	Complete Genome	2019-11-06	ftp://ftp.ncbi.nlm.nih.gov/genomes/all/GCA/009/601/745/GCA_009601745.1_ASM960174v1	USA
Klebsiella pneumoniae	KPN110	SAMN16685805	PRJNA674961	GCA_015694065.1	Complete Genome	2020-11-29	ftp://ftp.ncbi.nlm.nih.gov/genomes/all/GCA/015/694/065/GCA_015694065.1_ASM1569406v1	Australia
Klebsiella pneumoniae	F89-1	SAMN08380938	PRJNA430923	GCA_004120135.1	Complete Genome	2019-01-30	ftp://ftp.ncbi.nlm.nih.gov/genomes/all/GCA/004/120/135/GCA_004120135.1_ASM412013v1	China
Klebsiella pneumoniae	NB5306	SAMN10662038	PRJNA512142	GCA_004006035.1	Complete Genome	2019-01-09	ftp://ftp.ncbi.nlm.nih.gov/genomes/all/GCA/004/006/035/GCA_004006035.1_ASM400603v1	China
Klebsiella pneumoniae	KP294	SAMN21399028	PRJNA757181	GCA_020080145.1	Complete Genome	2021-09-21	ftp://ftp.ncbi.nlm.nih.gov/genomes/all/GCA/020/080/145/GCA_020080145.1_ASM2008014v1	China
Klebsiella pneumoniae	JP20	SAMN20245095	PRJNA746957	GCA_019334625.1	Complete Genome	2021-07-25	ftp://ftp.ncbi.nlm.nih.gov/genomes/all/GCA/019/334/625/GCA_019334625.1_ASM1933462v1	China
Klebsiella pneumoniae	NFYY0065	SAMN10522466	PRJNA508419	GCA_004137665.1	Complete Genome	2019-02-05	ftp://ftp.ncbi.nlm.nih.gov/genomes/all/GCA/004/137/665/GCA_004137665.1_ASM413766v1	China
Klebsiella pneumoniae	2e	SAMN08828864	PRJNA448361	GCA_003692695.1	Complete Genome	2018-10-29	ftp://ftp.ncbi.nlm.nih.gov/genomes/all/GCA/003/692/695/GCA_003692695.1_ASM369269v1	China
Klebsiella pneumoniae	W14	SAMN04992856	PRJNA321220	GCA_001646625.1	Complete Genome	2016-05-18	ftp://ftp.ncbi.nlm.nih.gov/genomes/all/GCA/001/646/625/GCA_001646625.1_ASM164662v1	China
Klebsiella pneumoniae	TH1	SAMN05170048	PRJNA321635	GCA_001676825.1	Complete Genome	2016-06-27	ftp://ftp.ncbi.nlm.nih.gov/genomes/all/GCA/001/676/825/GCA_001676825.1_ASM167682v1	China
Klebsiella pneumoniae	R50	SAMN11650121	PRJNA542978	GCA_006974165.1	Complete Genome	2019-07-15	ftp://ftp.ncbi.nlm.nih.gov/genomes/all/GCA/006/974/165/GCA_006974165.1_ASM697416v1	China
Klebsiella pneumoniae	CAV1417	SAMN03733765	PRJNA246471	GCA_001902535.1	Complete Genome	2016-12-13	ftp://ftp.ncbi.nlm.nih.gov/genomes/all/GCA/001/902/535/GCA_001902535.1_ASM190253v1	USA
Klebsiella pneumoniae	203	SAMN05774083	PRJNA278886	GCA_003186535.1	Complete Genome	2018-06-05	ftp://ftp.ncbi.nlm.nih.gov/genomes/all/GCA/003/186/535/GCA_003186535.1_ASM318653v1	USA
Klebsiella pneumoniae	HZW25	SAMN08135572	PRJNA421241	GCA_002966875.1	Complete Genome	2018-03-02	ftp://ftp.ncbi.nlm.nih.gov/genomes/all/GCA/002/966/875/GCA_002966875.1_ASM296687v1	China
Klebsiella pneumoniae	F93-1	SAMN08380941	PRJNA430926	GCA_004120035.1	Complete Genome	2019-01-30	ftp://ftp.ncbi.nlm.nih.gov/genomes/all/GCA/004/120/035/GCA_004120035.1_ASM412003v1	China
Klebsiella pneumoniae	B30155	SAMN19104983	PRJNA728855	GCA_018394355.1	Complete Genome	2021-05-18	ftp://ftp.ncbi.nlm.nih.gov/genomes/all/GCA/018/394/355/GCA_018394355.1_ASM1839435v1	India
Klebsiella pneumoniae	121	SAMN09912217	PRJNA487839	GCA_004801235.1	Complete Genome	2019-04-19	ftp://ftp.ncbi.nlm.nih.gov/genomes/all/GCA/004/801/235/GCA_004801235.1_ASM480123v1	China
Klebsiella pneumoniae	F81	SAMN08380935	PRJNA430920	GCA_004120155.1	Complete Genome	2019-01-30	ftp://ftp.ncbi.nlm.nih.gov/genomes/all/GCA/004/120/155/GCA_004120155.1_ASM412015v1	China
Klebsiella pneumoniae	SMKP03	SAMD00222555	PRJDB9720	GCA_013168295.1	Complete Genome	2020-05-20	ftp://ftp.ncbi.nlm.nih.gov/genomes/all/GCA/013/168/295/GCA_013168295.1_ASM1316829v1	Japan
Klebsiella pneumoniae	KPN55602	SAMN12568551	PRJNA560092	GCA_012169405.1	Complete Genome	2020-04-08	ftp://ftp.ncbi.nlm.nih.gov/genomes/all/GCA/012/169/405/GCA_012169405.1_ASM1216940v1	China
Klebsiella pneumoniae	XH210	SAMN03252408	PRJNA261555	GCA_001699105.2	Complete Genome	2020-04-28	ftp://ftp.ncbi.nlm.nih.gov/genomes/all/GCA/001/699/105/GCA_001699105.2_ASM169910v2	China
Klebsiella pneumoniae	XH209	SAMN02649400	PRJNA261555	GCA_000775955.1	Complete Genome	2014-11-13	ftp://ftp.ncbi.nlm.nih.gov/genomes/all/GCA/000/775/955/GCA_000775955.1_ASM77595v1	China
Klebsiella pneumoniae	WSHvKP	SAMN15042437	PRJNA635516	GCA_013283935.1	Complete Genome	2020-06-07	ftp://ftp.ncbi.nlm.nih.gov/genomes/all/GCA/013/283/935/GCA_013283935.1_ASM1328393v1	China
Klebsiella pneumoniae	F93-2	SAMN08380932	PRJNA430915	GCA_004120175.1	Complete Genome	2019-01-30	ftp://ftp.ncbi.nlm.nih.gov/genomes/all/GCA/004/120/175/GCA_004120175.1_ASM412017v1	China
Klebsiella pneumoniae	CAV1217	SAMN03024585	PRJNA246471	GCA_001908715.1	Complete Genome	2016-12-19	ftp://ftp.ncbi.nlm.nih.gov/genomes/all/GCA/001/908/715/GCA_001908715.1_ASM190871v1	USA
Klebsiella pneumoniae	RJF999	SAMN04377968	PRJNA307276	GCA_001529935.1	Complete Genome	2016-01-22	ftp://ftp.ncbi.nlm.nih.gov/genomes/all/GCA/001/529/935/GCA_001529935.1_ASM152993v1	China
Klebsiella pneumoniae	MRSN752019	SAMN18913844	PRJNA725484	GCA_018283505.2	Complete Genome	2021-10-04	ftp://ftp.ncbi.nlm.nih.gov/genomes/all/GCA/018/283/505/GCA_018283505.2_ASM1828350v2	Italy
Klebsiella pneumoniae	RJBSI76-pV	SAMN17349266	PRJNA682095	GCA_016774455.1	Complete Genome	2021-01-31	ftp://ftp.ncbi.nlm.nih.gov/genomes/all/GCA/016/774/455/GCA_016774455.1_ASM1677445v1	China
Klebsiella pneumoniae	RJBSI76	SAMN17349264	PRJNA681750	GCA_016774435.1	Complete Genome	2021-01-31	ftp://ftp.ncbi.nlm.nih.gov/genomes/all/GCA/016/774/435/GCA_016774435.1_ASM1677443v1	China
Klebsiella pneumoniae	NUHL24835	SAMN04421276	PRJNA309157	GCA_001521895.1	Complete Genome	2016-01-21	ftp://ftp.ncbi.nlm.nih.gov/genomes/all/GCA/001/521/895/GCA_001521895.1_ASM152189v1	China
Klebsiella pneumoniae	KUH-KPNHVL1	SAMN13503956	PRJNA594107	GCA_009909305.1	Complete Genome	2020-01-21	ftp://ftp.ncbi.nlm.nih.gov/genomes/all/GCA/009/909/305/GCA_009909305.1_ASM990930v1	South Korea
Klebsiella pneumoniae	KUH-KPNHVF1	SAMN13503954	PRJNA594105	GCA_009909325.1	Complete Genome	2020-01-21	ftp://ftp.ncbi.nlm.nih.gov/genomes/all/GCA/009/909/325/GCA_009909325.1_ASM990932v1	South Korea
Klebsiella pneumoniae	MRSN752165	SAMN18913859	PRJNA725484	GCA_018310495.1	Complete Genome	2021-05-09	ftp://ftp.ncbi.nlm.nih.gov/genomes/all/GCA/018/310/495/GCA_018310495.1_ASM1831049v1	Italy
Klebsiella pneumoniae	RJA166	SAMN06200334	PRJNA360094	GCA_002163895.1	Complete Genome	2017-06-02	ftp://ftp.ncbi.nlm.nih.gov/genomes/all/GCA/002/163/895/GCA_002163895.1_ASM216389v1	China
Klebsiella pneumoniae	H11	SAMN04244588	PRJNA301380	GCA_002761515.1	Complete Genome	2017-11-07	ftp://ftp.ncbi.nlm.nih.gov/genomes/all/GCA/002/761/515/GCA_002761515.1_ASM276151v1	China
Klebsiella pneumoniae	BR7	SAMN06173548	PRJNA358426	GCA_002951555.1	Complete Genome	2018-02-02	ftp://ftp.ncbi.nlm.nih.gov/genomes/all/GCA/002/951/555/GCA_002951555.1_ASM295155v1	Brazil
Klebsiella pneumoniae	RJF293	SAMN04377969	PRJNA307277	GCA_001530015.1	Complete Genome	2016-01-22	ftp://ftp.ncbi.nlm.nih.gov/genomes/all/GCA/001/530/015/GCA_001530015.1_ASM153001v1	China
Klebsiella pneumoniae	NMI4661_17	SAMN12715042	PRJNA564526	GCA_011784905.1	Chromosome	2020-03-31	ftp://ftp.ncbi.nlm.nih.gov/genomes/all/GCA/011/784/905/GCA_011784905.1_ASM1178490v1	Poland
Klebsiella pneumoniae	KP200731214	SAMN21849102	PRJNA766492	GCA_020520225.1	Chromosome	2021-10-18	ftp://ftp.ncbi.nlm.nih.gov/genomes/all/GCA/020/520/225/GCA_020520225.1_ASM2052022v1	China
Klebsiella pneumoniae	KP3020	SAMN16085444	PRJNA662447	GCA_014725755.1	Chromosome	2020-09-24	ftp://ftp.ncbi.nlm.nih.gov/genomes/all/GCA/014/725/755/GCA_014725755.1_ASM1472575v1	China
Klebsiella pneumoniae	C1672	SAMN18897823	PRJNA725642	GCA_020496635.1	Chromosome	2021-10-14	ftp://ftp.ncbi.nlm.nih.gov/genomes/all/GCA/020/496/635/GCA_020496635.1_ASM2049663v1	China
Klebsiella pneumoniae	KP59	SAMN19276312	PRJNA731022	GCA_018771725.1	Chromosome	2021-06-08	ftp://ftp.ncbi.nlm.nih.gov/genomes/all/GCA/018/771/725/GCA_018771725.1_ASM1877172v1	China
Klebsiella pneumoniae	C2051	SAMN18897888	PRJNA725646	GCA_020496675.1	Chromosome	2021-10-14	ftp://ftp.ncbi.nlm.nih.gov/genomes/all/GCA/020/496/675/GCA_020496675.1_ASM2049667v1	China
Klebsiella pneumoniae	KP32558	SAMN19290753	PRJNA690196	GCA_018623105.1	Chromosome	2021-06-02	ftp://ftp.ncbi.nlm.nih.gov/genomes/all/GCA/018/623/105/GCA_018623105.1_ASM1862310v1	China
Klebsiella pneumoniae	LS357	SAMN08281238	PRJNA428157	GCA_002870885.1	Chromosome	2018-01-10	ftp://ftp.ncbi.nlm.nih.gov/genomes/all/GCA/002/870/885/GCA_002870885.1_ASM287088v1	China
Klebsiella pneumoniae	HS102438	SAMN08281171	PRJNA428135	GCA_002870925.1	Chromosome	2018-01-10	ftp://ftp.ncbi.nlm.nih.gov/genomes/all/GCA/002/870/925/GCA_002870925.1_ASM287092v1	China
Klebsiella pneumoniae	LS356	SAMN08281236	PRJNA428155	GCA_002870865.1	Chromosome	2018-01-10	ftp://ftp.ncbi.nlm.nih.gov/genomes/all/GCA/002/870/865/GCA_002870865.1_ASM287086v1	China
Klebsiella pneumoniae	HS09565	SAMN08281172	PRJNA428136	GCA_002870905.1	Chromosome	2018-01-10	ftp://ftp.ncbi.nlm.nih.gov/genomes/all/GCA/002/870/905/GCA_002870905.1_ASM287090v1	China
Klebsiella pneumoniae	JNM10C3	SAMN09604068	PRJNA479760	GCA_003368365.1	Chromosome	2018-08-09	ftp://ftp.ncbi.nlm.nih.gov/genomes/all/GCA/003/368/365/GCA_003368365.1_ASM336836v1	India
Klebsiella pneumoniae	LS355	SAMN08281242	PRJNA428161	GCA_002870945.1	Chromosome	2018-01-10	ftp://ftp.ncbi.nlm.nih.gov/genomes/all/GCA/002/870/945/GCA_002870945.1_ASM287094v1	China
Klebsiella pneumoniae	MRK9	SAMN10712994	PRJNA513450	GCA_009937845.1	Chromosome	2020-01-28	ftp://ftp.ncbi.nlm.nih.gov/genomes/all/GCA/009/937/845/GCA_009937845.1_ASM993784v1	India
Klebsiella pneumoniae	KP9	SAMN08117209	PRJNA420765	GCA_002845905.1	Chromosome	2017-12-20	ftp://ftp.ncbi.nlm.nih.gov/genomes/all/GCA/002/845/905/GCA_002845905.1_ASM284590v1	China
Klebsiella pneumoniae	KP11	SAMN08117212	PRJNA420766	GCA_002845885.1	Chromosome	2017-12-20	ftp://ftp.ncbi.nlm.nih.gov/genomes/all/GCA/002/845/885/GCA_002845885.1_ASM284588v1	China
Klebsiella pneumoniae	LS359	SAMN08281240	PRJNA428159	GCA_002871025.1	Chromosome	2018-01-10	ftp://ftp.ncbi.nlm.nih.gov/genomes/all/GCA/002/871/025/GCA_002871025.1_ASM287102v1	China
Klebsiella pneumoniae	KP8	SAMN08117208	PRJNA420654	GCA_002845865.1	Chromosome	2017-12-20	ftp://ftp.ncbi.nlm.nih.gov/genomes/all/GCA/002/845/865/GCA_002845865.1_ASM284586v1	China
Klebsiella pneumoniae	DT1	SAMN06200227	PRJNA360074	GCA_002850335.1	Chromosome	2018-01-03	ftp://ftp.ncbi.nlm.nih.gov/genomes/all/GCA/002/850/335/GCA_002850335.1_ASM285033v1	Germany
Klebsiella pneumoniae	KP7	SAMN08117788	PRJNA420616	GCA_002845965.1	Chromosome	2017-12-20	ftp://ftp.ncbi.nlm.nih.gov/genomes/all/GCA/002/845/965/GCA_002845965.1_ASM284596v1	China
Klebsiella pneumoniae	KP6	SAMN08117205	PRJNA420594	GCA_002831525.1	Chromosome	2017-12-10	ftp://ftp.ncbi.nlm.nih.gov/genomes/all/GCA/002/831/525/GCA_002831525.1_ASM283152v1	China
Klebsiella pneumoniae	DT12	SAMN06200239	PRJNA360074	GCA_002850355.1	Chromosome	2018-01-03	ftp://ftp.ncbi.nlm.nih.gov/genomes/all/GCA/002/850/355/GCA_002850355.1_ASM285035v1	Germany
Klebsiella pneumoniae	KP14	SAMN08117217	PRJNA420653	GCA_002845945.1	Chromosome	2017-12-20	ftp://ftp.ncbi.nlm.nih.gov/genomes/all/GCA/002/845/945/GCA_002845945.1_ASM284594v1	China
Klebsiella pneumoniae	KP10	SAMN08117210	PRJNA420767	GCA_002845925.1	Chromosome	2017-12-20	ftp://ftp.ncbi.nlm.nih.gov/genomes/all/GCA/002/845/925/GCA_002845925.1_ASM284592v1	China
Klebsiella pneumoniae	LS358	SAMN08281239	PRJNA428158	GCA_002870985.1	Chromosome	2018-01-10	ftp://ftp.ncbi.nlm.nih.gov/genomes/all/GCA/002/870/985/GCA_002870985.1_ASM287098v1	China
Klebsiella pneumoniae	Kp589	SAMN08904739	PRJNA449447	GCA_003056445.1	Chromosome	2018-04-18	ftp://ftp.ncbi.nlm.nih.gov/genomes/all/GCA/003/056/445/GCA_003056445.1_ASM305644v1	Spain
Klebsiella pneumoniae	hvKP-jzq	SAMN17766239	PRJNA699112	GCA_016859025.1	Chromosome	2021-02-09	ftp://ftp.ncbi.nlm.nih.gov/genomes/all/GCA/016/859/025/GCA_016859025.1_ASM1685902v1	China
Klebsiella pneumoniae	kpn_01	SAMN18042951	PRJNA704477	GCA_018682545.1	Contig	2021-06-02	ftp://ftp.ncbi.nlm.nih.gov/genomes/all/GCA/018/682/545/GCA_018682545.1_ASM1868254v1	China
Klebsiella pneumoniae	kpn_07	SAMN18042957	PRJNA704477	GCA_018682475.1	Contig	2021-06-02	ftp://ftp.ncbi.nlm.nih.gov/genomes/all/GCA/018/682/475/GCA_018682475.1_ASM1868247v1	China
Klebsiella pneumoniae	KLP00155	SAMN14265986	PRJNA609916	GCA_012952505.1	Contig	2020-05-02	ftp://ftp.ncbi.nlm.nih.gov/genomes/all/GCA/012/952/505/GCA_012952505.1_ASM1295250v1	USA
Klebsiella pneumoniae	CPKp1825	SAMN12061308	PRJNA547517	GCA_009757235.1	Contig	2019-12-16	ftp://ftp.ncbi.nlm.nih.gov/genomes/all/GCA/009/757/235/GCA_009757235.1_ASM975723v1	South Korea
Klebsiella pneumoniae	KLP00149	SAMN14265985	PRJNA609916	GCA_012952515.1	Contig	2020-05-02	ftp://ftp.ncbi.nlm.nih.gov/genomes/all/GCA/012/952/515/GCA_012952515.1_ASM1295251v1	USA
Klebsiella pneumoniae	CPKp171210	SAMN11967866	PRJNA547517	GCA_009760795.1	Contig	2019-12-16	ftp://ftp.ncbi.nlm.nih.gov/genomes/all/GCA/009/760/795/GCA_009760795.1_ASM976079v1	South Korea
Klebsiella pneumoniae	K28	SAMN09531271	PRJNA477736	GCA_004332095.1	Contig	2019-03-07	ftp://ftp.ncbi.nlm.nih.gov/genomes/all/GCA/004/332/095/GCA_004332095.1_ASM433209v1	China
Klebsiella pneumoniae	Kp1066	SAMN09104652	PRJNA470769	GCA_003226115.1	Contig	2018-06-12	ftp://ftp.ncbi.nlm.nih.gov/genomes/all/GCA/003/226/115/GCA_003226115.1_ASM322611v1	Spain
Klebsiella pneumoniae	Kp1934	SAMN09104655	PRJNA470769	GCA_003225835.1	Contig	2018-06-12	ftp://ftp.ncbi.nlm.nih.gov/genomes/all/GCA/003/225/835/GCA_003225835.1_ASM322583v1	Spain
Klebsiella pneumoniae	HN6-2	SAMN13496450	PRJNA593933	GCA_016879865.1	Contig	2021-02-11	ftp://ftp.ncbi.nlm.nih.gov/genomes/all/GCA/016/879/865/GCA_016879865.1_ASM1687986v1	China
Klebsiella pneumoniae	HN36-2	SAMN13496445	PRJNA593933	GCA_016879895.1	Contig	2021-02-11	ftp://ftp.ncbi.nlm.nih.gov/genomes/all/GCA/016/879/895/GCA_016879895.1_ASM1687989v1	China
Klebsiella pneumoniae	F64	SAMN08117192	PRJNA420621	GCA_006802065.1	Contig	2019-07-09	ftp://ftp.ncbi.nlm.nih.gov/genomes/all/GCA/006/802/065/GCA_006802065.1_ASM680206v1	Spain
Klebsiella pneumoniae	K153	SAMN13563885	PRJNA595653	GCA_019401945.1	Contig	2021-07-29	ftp://ftp.ncbi.nlm.nih.gov/genomes/all/GCA/019/401/945/GCA_019401945.1_ASM1940194v1	China
Klebsiella pneumoniae	CQMUS2	SAMN04286789	PRJNA303138	GCA_001557575.1	Scaffold	2016-02-10	ftp://ftp.ncbi.nlm.nih.gov/genomes/all/GCA/001/557/575/GCA_001557575.1_ASM155757v1	China
Klebsiella pneumoniae	GM5	SAMN12330906	PRJNA556307	GCA_008756855.1	Scaffold	2019-09-30	ftp://ftp.ncbi.nlm.nih.gov/genomes/all/GCA/008/756/855/GCA_008756855.1_ASM875685v1	China
Klebsiella pneumoniae	WHC160	SAMN20834175	PRJNA754822	GCA_019796085.1	Scaffold	2021-08-29	ftp://ftp.ncbi.nlm.nih.gov/genomes/all/GCA/019/796/085/GCA_019796085.1_ASM1979608v1	China
Klebsiella pneumoniae	22	SAMN08324158	PRJNA428905	GCA_009935715.1	Scaffold	2020-01-27	ftp://ftp.ncbi.nlm.nih.gov/genomes/all/GCA/009/935/715/GCA_009935715.1_ASM993571v1	China
Klebsiella pneumoniae	K331	SAMN13563904	PRJNA595653	GCA_019401585.1	Contig	2021-07-29	ftp://ftp.ncbi.nlm.nih.gov/genomes/all/GCA/019/401/585/GCA_019401585.1_ASM1940158v1	China
Klebsiella pneumoniae	EKP30	SAMN10651544	PRJNA511928	GCA_003992345.1	Scaffold	2019-01-04	ftp://ftp.ncbi.nlm.nih.gov/genomes/all/GCA/003/992/345/GCA_003992345.1_ASM399234v1	China
Klebsiella pneumoniae	EKP30Era4	SAMN11653674	PRJNA511928	GCA_007655035.1	Scaffold	2019-07-30	ftp://ftp.ncbi.nlm.nih.gov/genomes/all/GCA/007/655/035/GCA_007655035.1_ASM765503v1	China
Klebsiella pneumoniae	18091903642	SAMN18877807	PRJNA725121	GCA_018274825.1	Contig	2021-05-04	ftp://ftp.ncbi.nlm.nih.gov/genomes/all/GCA/018/274/825/GCA_018274825.1_ASM1827482v1	China
Klebsiella pneumoniae	KPN_19-106	SAMN13441000	PRJNA592846	GCA_019249995.1	Contig	2021-07-15	ftp://ftp.ncbi.nlm.nih.gov/genomes/all/GCA/019/249/995/GCA_019249995.1_ASM1924999v1	China
Klebsiella pneumoniae	18082000118	SAMN18877789	PRJNA725121	GCA_018274945.1	Contig	2021-05-04	ftp://ftp.ncbi.nlm.nih.gov/genomes/all/GCA/018/274/945/GCA_018274945.1_ASM1827494v1	China
Klebsiella pneumoniae	GM6	SAMN12330907	PRJNA556307	GCA_008756815.1	Scaffold	2019-09-30	ftp://ftp.ncbi.nlm.nih.gov/genomes/all/GCA/008/756/815/GCA_008756815.1_ASM875681v1	China
Klebsiella pneumoniae	46615	SAMN12868599	PRJNA574750	GCA_008830545.1	Scaffold	2019-10-06	ftp://ftp.ncbi.nlm.nih.gov/genomes/all/GCA/008/830/545/GCA_008830545.1_ASM883054v1	China
Klebsiella pneumoniae	WHC31	SAMN20834165	PRJNA754810	GCA_019794935.1	Scaffold	2021-08-29	ftp://ftp.ncbi.nlm.nih.gov/genomes/all/GCA/019/794/935/GCA_019794935.1_ASM1979493v1	China
Klebsiella pneumoniae	SCNJ1	SAMN11264881	PRJNA529337	GCA_008320705.1	Scaffold	2019-09-06	ftp://ftp.ncbi.nlm.nih.gov/genomes/all/GCA/008/320/705/GCA_008320705.1_ASM832070v1	China
Klebsiella pneumoniae	NJLSYY39-CS	SAMN10600527	PRJNA510171	GCA_006131215.1	Contig	2019-06-06	ftp://ftp.ncbi.nlm.nih.gov/genomes/all/GCA/006/131/215/GCA_006131215.1_ASM613121v1	China
Klebsiella pneumoniae	D9	SAMN14262022	PRJNA609897	GCA_013604195.1	Contig	2020-07-23	ftp://ftp.ncbi.nlm.nih.gov/genomes/all/GCA/013/604/195/GCA_013604195.1_ASM1360419v1	Spain
Klebsiella pneumoniae	WHC1	SAMN20834158	PRJNA754800	GCA_019793835.1	Contig	2021-08-29	ftp://ftp.ncbi.nlm.nih.gov/genomes/all/GCA/019/793/835/GCA_019793835.1_ASM1979383v1	China
Klebsiella pneumoniae	WHC2	SAMN20834159	PRJNA754801	GCA_019795035.1	Scaffold	2021-08-29	ftp://ftp.ncbi.nlm.nih.gov/genomes/all/GCA/019/795/035/GCA_019795035.1_ASM1979503v1	China
Klebsiella pneumoniae	KP8CR	SAMN10872827	PRJNA520974	GCA_004922955.1	Contig	2019-04-29	ftp://ftp.ncbi.nlm.nih.gov/genomes/all/GCA/004/922/955/GCA_004922955.1_ASM492295v1	France
Klebsiella pneumoniae	KP5CR	SAMN10872824	PRJNA520974	GCA_004923005.1	Contig	2019-04-29	ftp://ftp.ncbi.nlm.nih.gov/genomes/all/GCA/004/923/005/GCA_004923005.1_ASM492300v1	France
Klebsiella pneumoniae	FUJH0117	SAMN13028530	PRJNA577544	GCA_009184885.1	Contig	2019-10-20	ftp://ftp.ncbi.nlm.nih.gov/genomes/all/GCA/009/184/885/GCA_009184885.1_ASM918488v1	Japan
Klebsiella pneumoniae	NJGLYY3598-CR	SAMN10600574	PRJNA510171	GCA_006131015.1	Contig	2019-06-06	ftp://ftp.ncbi.nlm.nih.gov/genomes/all/GCA/006/131/015/GCA_006131015.1_ASM613101v1	China
Klebsiella pneumoniae	Kp_HUCA_Bac_33	SAMN18572064	PRJNA718833	GCA_020579045.1	Scaffold	2021-10-25	ftp://ftp.ncbi.nlm.nih.gov/genomes/all/GCA/020/579/045/GCA_020579045.1_ASM2057904v1	Spain
Klebsiella pneumoniae	Kp_HUCA_Bac_46	SAMN18572075	PRJNA718833	GCA_020577815.1	Scaffold	2021-10-25	ftp://ftp.ncbi.nlm.nih.gov/genomes/all/GCA/020/577/815/GCA_020577815.1_ASM2057781v1	Spain
Klebsiella pneumoniae	31319	SAMN12868594	PRJNA574750	GCA_008830605.1	Contig	2019-10-06	ftp://ftp.ncbi.nlm.nih.gov/genomes/all/GCA/008/830/605/GCA_008830605.1_ASM883060v1	China
Klebsiella pneumoniae	SRRSH33	SAMN20297333	PRJNA747841	GCA_019445235.1	Contig	2021-08-03	ftp://ftp.ncbi.nlm.nih.gov/genomes/all/GCA/019/445/235/GCA_019445235.1_ASM1944523v1	China
Klebsiella pneumoniae	K3113	SAMN07178311	PRJNA388518	GCA_002269805.1	Scaffold	2017-08-25	ftp://ftp.ncbi.nlm.nih.gov/genomes/all/GCA/002/269/805/GCA_002269805.1_ASM226980v1	China
Klebsiella pneumoniae	K7118	SAMN07178312	PRJNA388519	GCA_002269865.1	Contig	2017-08-25	ftp://ftp.ncbi.nlm.nih.gov/genomes/all/GCA/002/269/865/GCA_002269865.1_ASM226986v1	China
Klebsiella pneumoniae	WHC49	SAMN20834167	PRJNA754812	GCA_019794255.1	Scaffold	2021-08-29	ftp://ftp.ncbi.nlm.nih.gov/genomes/all/GCA/019/794/255/GCA_019794255.1_ASM1979425v1	China
Klebsiella pneumoniae	GN-3	SAMN05928591	PRJNA349219	GCA_001939855.1	Contig	2017-01-09	ftp://ftp.ncbi.nlm.nih.gov/genomes/all/GCA/001/939/855/GCA_001939855.1_ASM193985v1	China
Klebsiella pneumoniae	WHC161	SAMN20834176	PRJNA754824	GCA_019796015.1	Scaffold	2021-08-29	ftp://ftp.ncbi.nlm.nih.gov/genomes/all/GCA/019/796/015/GCA_019796015.1_ASM1979601v1	China
Klebsiella pneumoniae	737-2DZ2-29W	SAMN08998636	PRJNA349231	GCA_004127435.1	Scaffold	2019-02-01	ftp://ftp.ncbi.nlm.nih.gov/genomes/all/GCA/004/127/435/GCA_004127435.1_ASM412743v1	China
Klebsiella pneumoniae	NMI1204_16	SAMN14314586	PRJNA610720	GCA_013134965.1	Contig	2020-05-20	ftp://ftp.ncbi.nlm.nih.gov/genomes/all/GCA/013/134/965/GCA_013134965.1_ASM1313496v1	Poland
Klebsiella pneumoniae	NMI1047_18	SAMN14314620	PRJNA610720	GCA_013134115.1	Contig	2020-05-20	ftp://ftp.ncbi.nlm.nih.gov/genomes/all/GCA/013/134/115/GCA_013134115.1_ASM1313411v1	Poland
Klebsiella pneumoniae	SRRSH11	SAMN20297332	PRJNA747841	GCA_019445245.1	Contig	2021-08-03	ftp://ftp.ncbi.nlm.nih.gov/genomes/all/GCA/019/445/245/GCA_019445245.1_ASM1944524v1	China
Klebsiella pneumoniae	FK2624	SAMN12147558	PRJNA551405	GCA_008087355.1	Scaffold	2019-08-26	ftp://ftp.ncbi.nlm.nih.gov/genomes/all/GCA/008/087/355/GCA_008087355.1_ASM808735v1	China
Klebsiella pneumoniae	FK2820	SAMN12154279	PRJNA551518	GCA_006681765.1	Contig	2019-07-05	ftp://ftp.ncbi.nlm.nih.gov/genomes/all/GCA/006/681/765/GCA_006681765.1_ASM668176v1	China
Klebsiella pneumoniae	G44	SAMN14262061	PRJNA609897	GCA_013602975.1	Contig	2020-07-23	ftp://ftp.ncbi.nlm.nih.gov/genomes/all/GCA/013/602/975/GCA_013602975.1_ASM1360297v1	Spain
Klebsiella pneumoniae	hvKP4	SAMN08902311	PRJNA449387	GCA_003065165.1	Contig	2018-04-23	ftp://ftp.ncbi.nlm.nih.gov/genomes/all/GCA/003/065/165/GCA_003065165.1_ASM306516v1	USA
Klebsiella pneumoniae	779-DZ2-28B	SAMN08998645	PRJNA349231	GCA_004127625.1	Scaffold	2019-02-01	ftp://ftp.ncbi.nlm.nih.gov/genomes/all/GCA/004/127/625/GCA_004127625.1_ASM412762v1	China
Klebsiella pneumoniae	KE9593	SAMN14996483	PRJNA634442	GCA_019781085.1	Contig	2021-08-26	ftp://ftp.ncbi.nlm.nih.gov/genomes/all/GCA/019/781/085/GCA_019781085.1_ASM1978108v1	Germany
Klebsiella pneumoniae	FK2723	SAMN12147733	PRJNA551422	GCA_008087375.1	Scaffold	2019-08-26	ftp://ftp.ncbi.nlm.nih.gov/genomes/all/GCA/008/087/375/GCA_008087375.1_ASM808737v1	China
Klebsiella pneumoniae	SWKPS25	SAMN09831779	PRJNA485953	GCA_003419985.1	Contig	2018-08-22	ftp://ftp.ncbi.nlm.nih.gov/genomes/all/GCA/003/419/985/GCA_003419985.1_ASM341998v1	China
Klebsiella pneumoniae	WHC192	SAMN20834183	PRJNA754831	GCA_019796065.1	Scaffold	2021-08-29	ftp://ftp.ncbi.nlm.nih.gov/genomes/all/GCA/019/796/065/GCA_019796065.1_ASM1979606v1	China
Klebsiella pneumoniae	DIH	SAMN21841531	PRJNA766297	GCA_020251495.1	Contig	2021-10-04	ftp://ftp.ncbi.nlm.nih.gov/genomes/all/GCA/020/251/495/GCA_020251495.1_P8-U56	China
Klebsiella pneumoniae	CRKP380	SAMN13735565	PRJNA598967	GCA_009856855.1	Contig	2020-01-11	ftp://ftp.ncbi.nlm.nih.gov/genomes/all/GCA/009/856/855/GCA_009856855.1_ASM985685v1	China
Klebsiella pneumoniae	6	SAMN08932551	PRJNA450228	GCA_013420725.1	Contig	2020-07-16	ftp://ftp.ncbi.nlm.nih.gov/genomes/all/GCA/013/420/725/GCA_013420725.1_ASM1342072v1	China
Klebsiella pneumoniae	KP1	SAMN08116692	PRJNA419871	GCA_002890425.1	Contig	2018-01-17	ftp://ftp.ncbi.nlm.nih.gov/genomes/all/GCA/002/890/425/GCA_002890425.1_ASM289042v1	China
Klebsiella pneumoniae	WHC21	SAMN20834164	PRJNA754809	GCA_019794895.1	Scaffold	2021-08-29	ftp://ftp.ncbi.nlm.nih.gov/genomes/all/GCA/019/794/895/GCA_019794895.1_ASM1979489v1	China
Klebsiella pneumoniae	38_wz	SAMN06043599	PRJNA354234	GCA_001931705.1	Contig	2017-01-04	ftp://ftp.ncbi.nlm.nih.gov/genomes/all/GCA/001/931/705/GCA_001931705.1_ASM193170v1	China
Klebsiella pneumoniae	SHK051	SAMN10979496	PRJNA523565	GCA_008634705.1	Scaffold	2019-09-23	ftp://ftp.ncbi.nlm.nih.gov/genomes/all/GCA/008/634/705/GCA_008634705.1_ASM863470v1	China
Klebsiella pneumoniae	WHC12	SAMN20834162	PRJNA754804	GCA_019795075.1	Scaffold	2021-08-29	ftp://ftp.ncbi.nlm.nih.gov/genomes/all/GCA/019/795/075/GCA_019795075.1_ASM1979507v1	China
Klebsiella pneumoniae	SWKP108	SAMN09831768	PRJNA485950	GCA_003569855.1	Scaffold	2018-08-31	ftp://ftp.ncbi.nlm.nih.gov/genomes/all/GCA/003/569/855/GCA_003569855.1_ASM356985v1	China
Klebsiella pneumoniae	I73	SAMN15091881	PRJNA637023	GCA_019836355.1	Contig	2021-08-31	ftp://ftp.ncbi.nlm.nih.gov/genomes/all/GCA/019/836/355/GCA_019836355.1_ASM1983635v1	Spain
Klebsiella pneumoniae	20180291	SAMN19795651	PRJNA738337	GCA_019218625.1	Scaffold	2021-07-14	ftp://ftp.ncbi.nlm.nih.gov/genomes/all/GCA/019/218/625/GCA_019218625.1_ASM1921862v1	Spain
Klebsiella pneumoniae	20180291	SAMN12572045	PRJNA560207	GCA_008867705.1	Scaffold	2019-10-07	ftp://ftp.ncbi.nlm.nih.gov/genomes/all/GCA/008/867/705/GCA_008867705.1_ASM886770v1	Spain
Klebsiella pneumoniae	LKV2	SAMN12168055	PRJNA551891	GCA_014220985.1	Contig	2020-08-17	ftp://ftp.ncbi.nlm.nih.gov/genomes/all/GCA/014/220/985/GCA_014220985.1_ASM1422098v1	China
Klebsiella pneumoniae	559	SAMN08324157	PRJNA428901	GCA_009935695.1	Scaffold	2020-01-27	ftp://ftp.ncbi.nlm.nih.gov/genomes/all/GCA/009/935/695/GCA_009935695.1_ASM993569v1	China
Klebsiella pneumoniae	WHC16	SAMN20834163	PRJNA754806	GCA_019794915.1	Scaffold	2021-08-29	ftp://ftp.ncbi.nlm.nih.gov/genomes/all/GCA/019/794/915/GCA_019794915.1_ASM1979491v1	China
Klebsiella pneumoniae	WHC9	SAMN20834160	PRJNA754802	GCA_019794975.1	Scaffold	2021-08-29	ftp://ftp.ncbi.nlm.nih.gov/genomes/all/GCA/019/794/975/GCA_019794975.1_ASM1979497v1	China
Klebsiella pneumoniae	XPY193	SAMN07718223	PRJNA412559	GCA_002740705.1	Scaffold	2017-11-01	ftp://ftp.ncbi.nlm.nih.gov/genomes/all/GCA/002/740/705/GCA_002740705.1_ASM274070v1	China
Klebsiella pneumoniae	AMF_T3	SAMN08378541	PRJNA430766	GCA_003143735.1	Scaffold	2018-05-19	ftp://ftp.ncbi.nlm.nih.gov/genomes/all/GCA/003/143/735/GCA_003143735.1_ASM314373v1	China
Klebsiella pneumoniae	AMF_T1	SAMN08378535	PRJNA430765	GCA_003143715.1	Scaffold	2018-05-19	ftp://ftp.ncbi.nlm.nih.gov/genomes/all/GCA/003/143/715/GCA_003143715.1_ASM314371v1	China
Klebsiella pneumoniae	SHK012	SAMN10979492	PRJNA523565	GCA_008634795.1	Scaffold	2019-09-23	ftp://ftp.ncbi.nlm.nih.gov/genomes/all/GCA/008/634/795/GCA_008634795.1_ASM863479v1	China
Klebsiella pneumoniae	11366-3	SAMN15325939	PRJNA640587	GCA_014530465.1	Contig	2020-09-14	ftp://ftp.ncbi.nlm.nih.gov/genomes/all/GCA/014/530/465/GCA_014530465.1_ASM1453046v1	USA
Klebsiella pneumoniae	20180848	SAMN19795663	PRJNA738337	GCA_019249315.1	Scaffold	2021-07-15	ftp://ftp.ncbi.nlm.nih.gov/genomes/all/GCA/019/249/315/GCA_019249315.1_ASM1924931v1	Spain
Klebsiella pneumoniae	AH3178-1	SAMN11533807	PRJNA517992	GCA_007115215.1	Contig	2019-07-18	ftp://ftp.ncbi.nlm.nih.gov/genomes/all/GCA/007/115/215/GCA_007115215.1_ASM711521v1	China
Klebsiella pneumoniae	LKV1	SAMN12168054	PRJNA551891	GCA_014221005.1	Contig	2020-08-17	ftp://ftp.ncbi.nlm.nih.gov/genomes/all/GCA/014/221/005/GCA_014221005.1_ASM1422100v1	China
Klebsiella pneumoniae	TP929	SAMN19951952	PRJNA742413	GCA_019390975.1	Contig	2021-07-28	ftp://ftp.ncbi.nlm.nih.gov/genomes/all/GCA/019/390/975/GCA_019390975.1_ASM1939097v1	Germany
Klebsiella pneumoniae	WHC57	SAMN20834168	PRJNA754813	GCA_019794995.1	Scaffold	2021-08-29	ftp://ftp.ncbi.nlm.nih.gov/genomes/all/GCA/019/794/995/GCA_019794995.1_ASM1979499v1	China
Klebsiella pneumoniae	AH3178-2	SAMN11533808	PRJNA517992	GCA_007115205.1	Contig	2019-07-18	ftp://ftp.ncbi.nlm.nih.gov/genomes/all/GCA/007/115/205/GCA_007115205.1_ASM711520v1	China
Klebsiella pneumoniae	SY-A	SAMN03997506	PRJNA293143	GCA_001275285.1	Contig	2015-08-27	ftp://ftp.ncbi.nlm.nih.gov/genomes/all/GCA/001/275/285/GCA_001275285.1_ASM127528v1	USA
Klebsiella pneumoniae	Kp2573	SAMN10583476	PRJNA354234	GCA_004011635.1	Contig	2019-01-10	ftp://ftp.ncbi.nlm.nih.gov/genomes/all/GCA/004/011/635/GCA_004011635.1_ASM401163v1	China
Klebsiella pneumoniae	3111F	SAMN06705214	PRJNA382374	GCA_002251715.1	Contig	2017-08-14	ftp://ftp.ncbi.nlm.nih.gov/genomes/all/GCA/002/251/715/GCA_002251715.1_ASM225171v1	Brazil
Klebsiella pneumoniae	FUJ00936	SAMN19843951	PRJNA741062	GCA_019083905.1	Contig	2021-06-30	ftp://ftp.ncbi.nlm.nih.gov/genomes/all/GCA/019/083/905/GCA_019083905.1_ASM1908390v1	Japan
Klebsiella pneumoniae	9302	SAMN15325936	PRJNA640587	GCA_014530455.1	Contig	2020-09-14	ftp://ftp.ncbi.nlm.nih.gov/genomes/all/GCA/014/530/455/GCA_014530455.1_ASM1453045v1	USA
Klebsiella pneumoniae	SY-B	SAMN03997511	PRJNA293143	GCA_001275295.1	Contig	2015-08-27	ftp://ftp.ncbi.nlm.nih.gov/genomes/all/GCA/001/275/295/GCA_001275295.1_ASM127529v1	USA
Klebsiella pneumoniae	KP_ST11_OXA48	SAMN02808712	PRJNA249076	GCA_000722485.1	Contig	2014-07-03	ftp://ftp.ncbi.nlm.nih.gov/genomes/all/GCA/000/722/485/GCA_000722485.1_ASM72248v1	Spain
Klebsiella pneumoniae	K53	SAMN15091882	PRJNA637023	GCA_019836285.1	Contig	2021-08-31	ftp://ftp.ncbi.nlm.nih.gov/genomes/all/GCA/019/836/285/GCA_019836285.1_ASM1983628v1	Spain
Klebsiella pneumoniae	RJ1322	SAMN11098710	PRJNA526422	GCA_004358085.1	Scaffold	2019-03-19	ftp://ftp.ncbi.nlm.nih.gov/genomes/all/GCA/004/358/085/GCA_004358085.1_ASM435808v1	China
Klebsiella pneumoniae	SWKP1711	SAMN09831573	PRJNA485937	GCA_003569845.1	Scaffold	2018-08-31	ftp://ftp.ncbi.nlm.nih.gov/genomes/all/GCA/003/569/845/GCA_003569845.1_ASM356984v1	China
Klebsiella pneumoniae	kp10	SAMN05869364	PRJNA345562	GCA_001856585.1	Scaffold	2016-10-29	ftp://ftp.ncbi.nlm.nih.gov/genomes/all/GCA/001/856/585/GCA_001856585.1_ASM185658v1	China
Klebsiella pneumoniae	SWKP178	SAMN09831266	PRJNA485888	GCA_003569825.1	Scaffold	2018-08-31	ftp://ftp.ncbi.nlm.nih.gov/genomes/all/GCA/003/569/825/GCA_003569825.1_ASM356982v1	China
Klebsiella pneumoniae	K1136	SAMN14896079	PRJNA631892	GCA_013187315.1	Scaffold	2020-05-29	ftp://ftp.ncbi.nlm.nih.gov/genomes/all/GCA/013/187/315/GCA_013187315.1_ASM1318731v1	Spain
Klebsiella pneumoniae	015134X1B4	SAMN19088507	PRJNA673369	GCA_018383575.1	Contig	2021-05-17	ftp://ftp.ncbi.nlm.nih.gov/genomes/all/GCA/018/383/575/GCA_018383575.1_ASM1838357v1	China
Klebsiella pneumoniae	015134X1B6	SAMN19088509	PRJNA673369	GCA_018383675.1	Contig	2021-05-17	ftp://ftp.ncbi.nlm.nih.gov/genomes/all/GCA/018/383/675/GCA_018383675.1_ASM1838367v1	China
Klebsiella pneumoniae	KE9520	SAMN14996479	PRJNA634442	GCA_019781185.1	Contig	2021-08-26	ftp://ftp.ncbi.nlm.nih.gov/genomes/all/GCA/019/781/185/GCA_019781185.1_ASM1978118v1	Germany
Klebsiella pneumoniae	JNQH275	SAMN17976242	PRJNA702614	GCA_016924175.1	Contig	2021-02-23	ftp://ftp.ncbi.nlm.nih.gov/genomes/all/GCA/016/924/175/GCA_016924175.1_ASM1692417v1	China
Klebsiella pneumoniae	JNQH263	SAMN17976240	PRJNA702614	GCA_016924215.1	Contig	2021-02-23	ftp://ftp.ncbi.nlm.nih.gov/genomes/all/GCA/016/924/215/GCA_016924215.1_ASM1692421v1	China
Klebsiella pneumoniae	NCTC 13438	SAMN21841524	PRJNA766297	GCA_020251405.1	Contig	2021-10-04	ftp://ftp.ncbi.nlm.nih.gov/genomes/all/GCA/020/251/405/GCA_020251405.1_P1-U49	China
Klebsiella pneumoniae	02_14_026	SAMN16295753	PRJNA666527	GCA_014857185.1	Contig	2020-10-06	ftp://ftp.ncbi.nlm.nih.gov/genomes/all/GCA/014/857/185/GCA_014857185.1_ASM1485718v1	Russia
Klebsiella pneumoniae	OC951	SAMN08885786	PRJNA449090	GCA_003065085.1	Contig	2018-04-23	ftp://ftp.ncbi.nlm.nih.gov/genomes/all/GCA/003/065/085/GCA_003065085.1_ASM306508v1	USA
Klebsiella pneumoniae	RJ999	SAMN11098702	PRJNA526416	GCA_004357815.1	Scaffold	2019-03-19	ftp://ftp.ncbi.nlm.nih.gov/genomes/all/GCA/004/357/815/GCA_004357815.1_ASM435781v1	China
Klebsiella pneumoniae	RJ1091	SAMN11098709	PRJNA526420	GCA_004357805.1	Scaffold	2019-03-19	ftp://ftp.ncbi.nlm.nih.gov/genomes/all/GCA/004/357/805/GCA_004357805.1_ASM435780v1	China
Klebsiella pneumoniae	2014080	SAMN12572040	PRJNA560207	GCA_008867795.1	Scaffold	2019-10-07	ftp://ftp.ncbi.nlm.nih.gov/genomes/all/GCA/008/867/795/GCA_008867795.1_ASM886779v1	Spain
Klebsiella pneumoniae	WHC151	SAMN20834172	PRJNA754819	GCA_019795005.1	Scaffold	2021-08-29	ftp://ftp.ncbi.nlm.nih.gov/genomes/all/GCA/019/795/005/GCA_019795005.1_ASM1979500v1	China
Klebsiella pneumoniae	B1-1	SAMN16539239	PRJNA671622	GCA_015499895.1	Contig	2020-11-16	ftp://ftp.ncbi.nlm.nih.gov/genomes/all/GCA/015/499/895/GCA_015499895.1_ASM1549989v1	China
Klebsiella pneumoniae	YDC121	SAMN07974446	PRJNA416908	GCA_002886965.1	Contig	2018-01-17	ftp://ftp.ncbi.nlm.nih.gov/genomes/all/GCA/002/886/965/GCA_002886965.1_ASM288696v1	USA
Klebsiella pneumoniae	HD6655	SAMN14883934	PRJNA631564	GCA_016758015.1	Contig	2021-01-27	ftp://ftp.ncbi.nlm.nih.gov/genomes/all/GCA/016/758/015/GCA_016758015.1_ASM1675801v1	China
Klebsiella pneumoniae	HD6665	SAMN14883937	PRJNA631564	GCA_016757995.1	Contig	2021-01-27	ftp://ftp.ncbi.nlm.nih.gov/genomes/all/GCA/016/757/995/GCA_016757995.1_ASM1675799v1	China
Klebsiella pneumoniae	urine_1_19	SAMN13935755	PRJNA589891	GCA_010179775.1	Contig	2020-02-04	ftp://ftp.ncbi.nlm.nih.gov/genomes/all/GCA/010/179/775/GCA_010179775.1_ASM1017977v1	USA
Klebsiella pneumoniae	TX001-S05	SAMN13935753	PRJNA589891	GCA_010179835.1	Scaffold	2020-02-04	ftp://ftp.ncbi.nlm.nih.gov/genomes/all/GCA/010/179/835/GCA_010179835.1_ASM1017983v1	USA
Klebsiella pneumoniae	NB5306	SAMN10023733	PRJNA490016	GCA_003586155.1	Scaffold	2018-09-21	ftp://ftp.ncbi.nlm.nih.gov/genomes/all/GCA/003/586/155/GCA_003586155.1_ASM358615v1	China
Klebsiella pneumoniae	97_58	SAMN06014567	PRJNA353361	GCA_001945475.1	Contig	2017-01-11	ftp://ftp.ncbi.nlm.nih.gov/genomes/all/GCA/001/945/475/GCA_001945475.1_ASM194547v1	USA
Klebsiella pneumoniae	KP6	SAMN05929022	PRJNA349237	GCA_001856605.1	Scaffold	2016-10-29	ftp://ftp.ncbi.nlm.nih.gov/genomes/all/GCA/001/856/605/GCA_001856605.1_ASM185660v1	China
Klebsiella pneumoniae	WJQ129	SAMN09499327	PRJNA478111	GCA_003312145.1	Scaffold	2018-07-10	ftp://ftp.ncbi.nlm.nih.gov/genomes/all/GCA/003/312/145/GCA_003312145.1_ASM331214v1	China
Klebsiella pneumoniae	YDC465	SAMN07974468	PRJNA416908	GCA_002886595.1	Contig	2018-01-17	ftp://ftp.ncbi.nlm.nih.gov/genomes/all/GCA/002/886/595/GCA_002886595.1_ASM288659v1	USA
Klebsiella pneumoniae	2015317	SAMN14896284	PRJNA631892	GCA_013187345.1	Scaffold	2020-05-29	ftp://ftp.ncbi.nlm.nih.gov/genomes/all/GCA/013/187/345/GCA_013187345.1_ASM1318734v1	Spain
Klebsiella pneumoniae	1A-K233-1	SAMN14150127	PRJNA607894	GCA_011684095.1	Contig	2020-03-23	ftp://ftp.ncbi.nlm.nih.gov/genomes/all/GCA/011/684/095/GCA_011684095.1_ASM1168409v1	Spain
Klebsiella pneumoniae	P707-1	SAMN14537432	PRJNA623029	GCA_019740935.1	Contig	2021-08-24	ftp://ftp.ncbi.nlm.nih.gov/genomes/all/GCA/019/740/935/GCA_019740935.1_ASM1974093v1	China
Klebsiella pneumoniae	RJ1071	SAMN11098706	PRJNA526419	GCA_004357775.1	Scaffold	2019-03-19	ftp://ftp.ncbi.nlm.nih.gov/genomes/all/GCA/004/357/775/GCA_004357775.1_ASM435777v1	China
Klebsiella pneumoniae	CRKP42	SAMN17166572	PRJNA688029	GCA_016680735.1	Scaffold	2021-01-18	ftp://ftp.ncbi.nlm.nih.gov/genomes/all/GCA/016/680/735/GCA_016680735.1_ASM1668073v1	China
Klebsiella pneumoniae	YMC2011/11/B7578	SAMN05178490	PRJNA323393	GCA_001901855.1	Contig	2016-12-13	ftp://ftp.ncbi.nlm.nih.gov/genomes/all/GCA/001/901/855/GCA_001901855.1_ASM190185v1	South Korea
Klebsiella pneumoniae	3-K284	SAMN14150128	PRJNA607894	GCA_011682765.1	Contig	2020-03-23	ftp://ftp.ncbi.nlm.nih.gov/genomes/all/GCA/011/682/765/GCA_011682765.1_ASM1168276v1	Spain
Klebsiella pneumoniae	JZX2124	SAMN09499325	PRJNA478111	GCA_003312195.1	Scaffold	2018-07-10	ftp://ftp.ncbi.nlm.nih.gov/genomes/all/GCA/003/312/195/GCA_003312195.1_ASM331219v1	China
Klebsiella pneumoniae	KP-C76	SAMN18819910	PRJNA723501	GCA_018156185.1	Scaffold	2021-04-27	ftp://ftp.ncbi.nlm.nih.gov/genomes/all/GCA/018/156/185/GCA_018156185.1_ASM1815618v1	China
Klebsiella pneumoniae	CRKP34	SAMN17166568	PRJNA688029	GCA_016680895.1	Scaffold	2021-01-18	ftp://ftp.ncbi.nlm.nih.gov/genomes/all/GCA/016/680/895/GCA_016680895.1_ASM1668089v1	China
Klebsiella pneumoniae	hvKP1	SAMN10477349	PRJNA449387	GCA_003856355.1	Contig	2018-12-02	ftp://ftp.ncbi.nlm.nih.gov/genomes/all/GCA/003/856/355/GCA_003856355.1_ASM385635v1	USA
Klebsiella pneumoniae	KP41	SAMN05945258	PRJNA350715	GCA_001866785.1	Scaffold	2016-11-05	ftp://ftp.ncbi.nlm.nih.gov/genomes/all/GCA/001/866/785/GCA_001866785.1_ASM186678v1	China
Klebsiella pneumoniae	Y4 mgrB	SAMN11053203	PRJNA525720	GCA_004344895.1	Scaffold	2019-03-11	ftp://ftp.ncbi.nlm.nih.gov/genomes/all/GCA/004/344/895/GCA_004344895.1_ASM434489v1	China
Klebsiella pneumoniae	KP357	SAMN19953054	PRJNA742442	GCA_020177555.1	Contig	2021-09-29	ftp://ftp.ncbi.nlm.nih.gov/genomes/all/GCA/020/177/555/GCA_020177555.1_ASM2017755v1	China
Klebsiella pneumoniae	KP-426	SAMN18819909	PRJNA723501	GCA_018156195.1	Scaffold	2021-04-27	ftp://ftp.ncbi.nlm.nih.gov/genomes/all/GCA/018/156/195/GCA_018156195.1_ASM1815619v1	China
Klebsiella pneumoniae	8578	SAMN22599465	PRJNA774952	GCA_020806085.1	Contig	2021-11-08	ftp://ftp.ncbi.nlm.nih.gov/genomes/all/GCA/020/806/085/GCA_020806085.1_ASM2080608v1	China
Klebsiella pneumoniae	Kp1803	SAMN08114729	PRJNA420493	GCA_002925745.1	Scaffold	2018-02-12	ftp://ftp.ncbi.nlm.nih.gov/genomes/all/GCA/002/925/745/GCA_002925745.1_ASM292574v1	Spain
Klebsiella pneumoniae	1-RC-17-04134-3	SAMN09694010	PRJNA482007	GCA_003362865.1	Contig	2018-08-05	ftp://ftp.ncbi.nlm.nih.gov/genomes/all/GCA/003/362/865/GCA_003362865.1_ASM336286v1	USA
Klebsiella pneumoniae	KP1-1	SAMN17305548	PRJNA691799	GCA_016722885.1	Contig	2021-01-19	ftp://ftp.ncbi.nlm.nih.gov/genomes/all/GCA/016/722/885/GCA_016722885.1_ASM1672288v1	China
Klebsiella pneumoniae	KP1-2	SAMN17305549	PRJNA691799	GCA_016722865.1	Contig	2021-01-19	ftp://ftp.ncbi.nlm.nih.gov/genomes/all/GCA/016/722/865/GCA_016722865.1_ASM1672286v1	China
Klebsiella pneumoniae	Y17 ramR	SAMN11053202	PRJNA525720	GCA_004344945.1	Scaffold	2019-03-11	ftp://ftp.ncbi.nlm.nih.gov/genomes/all/GCA/004/344/945/GCA_004344945.1_ASM434494v1	China
Klebsiella pneumoniae	KP135194	SAMN14943954	PRJNA633438	GCA_015228715.1	Contig	2020-11-04	ftp://ftp.ncbi.nlm.nih.gov/genomes/all/GCA/015/228/715/GCA_015228715.1_ASM1522871v1	China
Klebsiella pneumoniae	XPY207	SAMN07709030	PRJNA412279	GCA_002740645.1	Scaffold	2017-11-01	ftp://ftp.ncbi.nlm.nih.gov/genomes/all/GCA/002/740/645/GCA_002740645.1_ASM274064v1	China
Klebsiella pneumoniae	XPY20	SAMN07718217	PRJNA412556	GCA_002740615.1	Scaffold	2017-11-01	ftp://ftp.ncbi.nlm.nih.gov/genomes/all/GCA/002/740/615/GCA_002740615.1_ASM274061v1	China
Klebsiella pneumoniae	KP137060	SAMN14944066	PRJNA633438	GCA_015228705.1	Contig	2020-11-04	ftp://ftp.ncbi.nlm.nih.gov/genomes/all/GCA/015/228/705/GCA_015228705.1_ASM1522870v1	China
Klebsiella pneumoniae	20071685	SAMN17348563	PRJNA692529	GCA_016745865.1	Contig	2021-01-24	ftp://ftp.ncbi.nlm.nih.gov/genomes/all/GCA/016/745/865/GCA_016745865.1_ASM1674586v1	China
Klebsiella pneumoniae	1-RC-17-01140-2	SAMN09694009	PRJNA482007	GCA_003362895.1	Contig	2018-08-05	ftp://ftp.ncbi.nlm.nih.gov/genomes/all/GCA/003/362/895/GCA_003362895.1_ASM336289v1	USA
Klebsiella pneumoniae	5422	SAMN02689125	PRJNA241287	GCA_000710075.1	Contig	2014-06-18	ftp://ftp.ncbi.nlm.nih.gov/genomes/all/GCA/000/710/075/GCA_000710075.1_KlePne1.0	China
Klebsiella pneumoniae	E5	SAMN06445934	PRJNA375812	GCA_002268775.1	Contig	2017-08-24	ftp://ftp.ncbi.nlm.nih.gov/genomes/all/GCA/002/268/775/GCA_002268775.1_ASM226877v1	USA
Klebsiella pneumoniae	CQ4019	SAMN10434164	PRJNA505750	GCA_009896515.1	Scaffold	2020-01-16	ftp://ftp.ncbi.nlm.nih.gov/genomes/all/GCA/009/896/515/GCA_009896515.1_ASM989651v1	China
Klebsiella pneumoniae	XPY166	SAMN07718216	PRJNA412554	GCA_002740625.1	Scaffold	2017-11-01	ftp://ftp.ncbi.nlm.nih.gov/genomes/all/GCA/002/740/625/GCA_002740625.1_ASM274062v1	China
Klebsiella pneumoniae	I1	SAMN06445942	PRJNA375812	GCA_002268925.1	Contig	2017-08-24	ftp://ftp.ncbi.nlm.nih.gov/genomes/all/GCA/002/268/925/GCA_002268925.1_ASM226892v1	USA
Klebsiella pneumoniae	CIP 53153	SAMN13822043	PRJNA600475	GCA_009887405.1	Contig	2020-01-16	ftp://ftp.ncbi.nlm.nih.gov/genomes/all/GCA/009/887/405/GCA_009887405.1_ASM988740v1	USA
Klebsiella pneumoniae	fe58	SAMN12618107	PRJNA561426	GCA_009811925.1	Contig	2019-12-31	ftp://ftp.ncbi.nlm.nih.gov/genomes/all/GCA/009/811/925/GCA_009811925.1_ASM981192v1	China
Klebsiella pneumoniae	fb52	SAMN12618104	PRJNA561426	GCA_009811995.1	Contig	2019-12-31	ftp://ftp.ncbi.nlm.nih.gov/genomes/all/GCA/009/811/995/GCA_009811995.1_ASM981199v1	China
Klebsiella pneumoniae	4954	SAMN20338548	PRJNA748260	GCA_019392015.1	Contig	2021-07-28	ftp://ftp.ncbi.nlm.nih.gov/genomes/all/GCA/019/392/015/GCA_019392015.1_ASM1939201v1	Russia
Klebsiella pneumoniae	Kp3380	SAMN08114305	PRJNA420483	GCA_002925715.1	Scaffold	2018-02-12	ftp://ftp.ncbi.nlm.nih.gov/genomes/all/GCA/002/925/715/GCA_002925715.1_ASM292571v1	Spain
Klebsiella pneumoniae	4893	SAMN20338547	PRJNA748260	GCA_019392075.1	Contig	2021-07-28	ftp://ftp.ncbi.nlm.nih.gov/genomes/all/GCA/019/392/075/GCA_019392075.1_ASM1939207v1	Russia
Klebsiella pneumoniae	UTSW Atlanta 01	SAMN04532005	PRJNA314324	GCA_001707135.1	Scaffold	2016-08-18	ftp://ftp.ncbi.nlm.nih.gov/genomes/all/GCA/001/707/135/GCA_001707135.1_ASM170713v1	USA
Klebsiella pneumoniae	BK-168	SAMN19244622	PRJNA730895	GCA_020005295.1	Contig	2021-09-15	ftp://ftp.ncbi.nlm.nih.gov/genomes/all/GCA/020/005/295/GCA_020005295.1_ASM2000529v1	Belarus
Klebsiella pneumoniae	BK-045	SAMN19244166	PRJNA730889	GCA_020005345.1	Contig	2021-09-15	ftp://ftp.ncbi.nlm.nih.gov/genomes/all/GCA/020/005/345/GCA_020005345.1_ASM2000534v1	Belarus
Klebsiella pneumoniae	ST258_FL	SAMN03435903	PRJNA278984	GCA_001008725.1	Contig	2015-05-18	ftp://ftp.ncbi.nlm.nih.gov/genomes/all/GCA/001/008/725/GCA_001008725.1_ASM100872v1	USA
Klebsiella pneumoniae	BKP19	SAMN12721656	PRJNA564741	GCA_008632115.1	Contig	2019-09-21	ftp://ftp.ncbi.nlm.nih.gov/genomes/all/GCA/008/632/115/GCA_008632115.1_ASM863211v1	China
Klebsiella pneumoniae	KP_DC	SAMN07259825	PRJNA391241	GCA_002807065.1	Scaffold	2017-12-04	ftp://ftp.ncbi.nlm.nih.gov/genomes/all/GCA/002/807/065/GCA_002807065.1_ASM280706v1	France
Klebsiella pneumoniae	KP67	SAMN19931465	PRJNA742185	GCA_019492095.1	Scaffold	2021-08-09	ftp://ftp.ncbi.nlm.nih.gov/genomes/all/GCA/019/492/095/GCA_019492095.1_ASM1949209v1	China
Klebsiella pneumoniae	KP72	SAMN19931468	PRJNA742185	GCA_019492045.1	Scaffold	2021-08-09	ftp://ftp.ncbi.nlm.nih.gov/genomes/all/GCA/019/492/045/GCA_019492045.1_ASM1949204v1	China
Klebsiella pneumoniae	NUFHKp	SAMN02803978	PRJNA248820	GCA_003332095.1	Scaffold	2018-07-20	ftp://ftp.ncbi.nlm.nih.gov/genomes/all/GCA/003/332/095/GCA_003332095.1_ASM333209v1	China
Klebsiella pneumoniae	KPACU35	SAMN04453063	PRJNA310630	GCA_001708165.1	Contig	2016-08-21	ftp://ftp.ncbi.nlm.nih.gov/genomes/all/GCA/001/708/165/GCA_001708165.1_ASM170816v1	USA
Klebsiella pneumoniae	hvKP1	SAMN02471933	PRJNA183508	GCA_000338255.1	Contig	2013-02-07	ftp://ftp.ncbi.nlm.nih.gov/genomes/all/GCA/000/338/255/GCA_000338255.1_KP1_contigs_1-272	USA
Klebsiella pneumoniae	9949	SAMN13702289	PRJNA598275	GCA_011765405.1	Complete Genome	2020-03-29	ftp://ftp.ncbi.nlm.nih.gov/genomes/all/GCA/011/765/405/GCA_011765405.1_ASM1176540v1	China
Klebsiella pneumoniae	10553	SAMN13683895	PRJNA597816	GCA_011765385.1	Complete Genome	2020-03-29	ftp://ftp.ncbi.nlm.nih.gov/genomes/all/GCA/011/765/385/GCA_011765385.1_ASM1176538v1	China
Klebsiella pneumoniae	9630	SAMN13707218	PRJNA598527	GCA_011765425.1	Complete Genome	2020-03-29	ftp://ftp.ncbi.nlm.nih.gov/genomes/all/GCA/011/765/425/GCA_011765425.1_ASM1176542v1	China
Klebsiella pneumoniae	KP14003	SAMN09835334	PRJNA486074	GCA_003429065.3	Complete Genome	2019-07-24	ftp://ftp.ncbi.nlm.nih.gov/genomes/all/GCA/003/429/065/GCA_003429065.3_ASM342906v3	China
Klebsiella pneumoniae	F10(AN)	SAMN08380931	PRJNA430912	GCA_004120015.1	Complete Genome	2019-01-30	ftp://ftp.ncbi.nlm.nih.gov/genomes/all/GCA/004/120/015/GCA_004120015.1_ASM412001v1	China
Klebsiella pneumoniae	2e	SAMN11603436	PRJNA541795	GCA_005377825.1	Complete Genome	2019-05-15	ftp://ftp.ncbi.nlm.nih.gov/genomes/all/GCA/005/377/825/GCA_005377825.1_ASM537782v1	China
Klebsiella pneumoniae	R46	SAMN10887831	PRJNA521422	GCA_004208475.1	Complete Genome	2019-02-16	ftp://ftp.ncbi.nlm.nih.gov/genomes/all/GCA/004/208/475/GCA_004208475.1_ASM420847v1	China
Klebsiella pneumoniae	K219	SAMN16709461	PRJNA675551	GCA_015644745.1	Complete Genome	2020-11-22	ftp://ftp.ncbi.nlm.nih.gov/genomes/all/GCA/015/644/745/GCA_015644745.1_ASM1564474v1	India
Klebsiella pneumoniae	C1398	SAMN10537196	PRJNA509089	GCA_009684615.1	Chromosome	2019-11-20	ftp://ftp.ncbi.nlm.nih.gov/genomes/all/GCA/009/684/615/GCA_009684615.1_ASM968461v1	China
Klebsiella pneumoniae	JNM8C2	SAMN09604002	PRJNA479753	GCA_003368345.1	Chromosome	2018-08-09	ftp://ftp.ncbi.nlm.nih.gov/genomes/all/GCA/003/368/345/GCA_003368345.1_ASM336834v1	India
Klebsiella pneumoniae	NK1594	SAMN15520239	PRJNA645930	GCA_014763245.1	Contig	2020-09-26	ftp://ftp.ncbi.nlm.nih.gov/genomes/all/GCA/014/763/245/GCA_014763245.1_ASM1476324v1	USA
Klebsiella pneumoniae	NK1595	SAMN15520240	PRJNA645930	GCA_014763175.1	Contig	2020-09-26	ftp://ftp.ncbi.nlm.nih.gov/genomes/all/GCA/014/763/175/GCA_014763175.1_ASM1476317v1	USA
Klebsiella pneumoniae	C2166	SAMN15331272	PRJNA640728	GCA_014182345.1	Contig	2020-08-13	ftp://ftp.ncbi.nlm.nih.gov/genomes/all/GCA/014/182/345/GCA_014182345.1_ASM1418234v1	China
Klebsiella pneumoniae	PM1995	SAMN05792413	PRJNA343698	GCA_001879345.1	Scaffold	2016-11-16	ftp://ftp.ncbi.nlm.nih.gov/genomes/all/GCA/001/879/345/GCA_001879345.1_ASM187934v1	India
Klebsiella pneumoniae	YMC2011/7/B7207	SAMN05178491	PRJNA323393	GCA_001901755.1	Contig	2016-12-13	ftp://ftp.ncbi.nlm.nih.gov/genomes/all/GCA/001/901/755/GCA_001901755.1_ASM190175v1	South Korea
Klebsiella pneumoniae	LSK16	SAMN06909677	PRJNA385780	GCA_002264315.1	Contig	2017-08-22	ftp://ftp.ncbi.nlm.nih.gov/genomes/all/GCA/002/264/315/GCA_002264315.1_ASM226431v1	China
Klebsiella pneumoniae	PM565	SAMN05792405	PRJNA343694	GCA_001879405.1	Scaffold	2016-11-16	ftp://ftp.ncbi.nlm.nih.gov/genomes/all/GCA/001/879/405/GCA_001879405.1_ASM187940v1	India
Klebsiella pneumoniae	PM1842	SAMN05792410	PRJNA343697	GCA_001879395.1	Scaffold	2016-11-16	ftp://ftp.ncbi.nlm.nih.gov/genomes/all/GCA/001/879/395/GCA_001879395.1_ASM187939v1	India
Klebsiella pneumoniae	PM1168	SAMN05792399	PRJNA343693	GCA_001879315.1	Scaffold	2016-11-16	ftp://ftp.ncbi.nlm.nih.gov/genomes/all/GCA/001/879/315/GCA_001879315.1_ASM187931v1	India
Klebsiella pneumoniae	PM5186	SAMN05792415	PRJNA343699	GCA_001879335.1	Scaffold	2016-11-16	ftp://ftp.ncbi.nlm.nih.gov/genomes/all/GCA/001/879/335/GCA_001879335.1_ASM187933v1	India
Klebsiella pneumoniae	PM716	SAMN05792433	PRJNA343707	GCA_001879425.1	Scaffold	2016-11-16	ftp://ftp.ncbi.nlm.nih.gov/genomes/all/GCA/001/879/425/GCA_001879425.1_ASM187942v1	India
Klebsiella pneumoniae	YMC 2013/7/B3993	SAMN03738195	PRJNA285125	GCA_001548535.1	Contig	2016-02-04	ftp://ftp.ncbi.nlm.nih.gov/genomes/all/GCA/001/548/535/GCA_001548535.1_ASM154853v1	South Korea
Klebsiella pneumoniae	PM138	SAMN05792428	PRJNA343705	GCA_001879415.1	Scaffold	2016-11-16	ftp://ftp.ncbi.nlm.nih.gov/genomes/all/GCA/001/879/415/GCA_001879415.1_ASM187941v1	India
Klebsiella pneumoniae	VBNK6	SAMN14169904	PRJNA608299	GCA_011059195.1	Contig	2020-03-03	ftp://ftp.ncbi.nlm.nih.gov/genomes/all/GCA/011/059/195/GCA_011059195.1_ASM1105919v1	India
Klebsiella pneumoniae	PM1134	SAMN05792418	PRJNA343703	GCA_001879325.1	Scaffold	2016-11-16	ftp://ftp.ncbi.nlm.nih.gov/genomes/all/GCA/001/879/325/GCA_001879325.1_ASM187932v1	India
Klebsiella pneumoniae	VBNK2	SAMN14169900	PRJNA608299	GCA_011059235.1	Contig	2020-03-03	ftp://ftp.ncbi.nlm.nih.gov/genomes/all/GCA/011/059/235/GCA_011059235.1_ASM1105923v1	India
Klebsiella pneumoniae	B-16340	SAMN13091586	PRJNA579066	GCA_009380205.1	Contig	2019-10-28	ftp://ftp.ncbi.nlm.nih.gov/genomes/all/GCA/009/380/205/GCA_009380205.1_ASM938020v1	India
Klebsiella pneumoniae	P-7335	SAMN13091613	PRJNA579067	GCA_009380245.1	Contig	2019-10-28	ftp://ftp.ncbi.nlm.nih.gov/genomes/all/GCA/009/380/245/GCA_009380245.1_ASM938024v1	India
Klebsiella pneumoniae	CNTD87	SAMN06191599	PRJNA359476	GCA_002150625.1	Contig	2017-05-19	ftp://ftp.ncbi.nlm.nih.gov/genomes/all/GCA/002/150/625/GCA_002150625.1_ASM215062v1	Italy
Klebsiella pneumoniae	CNTD46	SAMN06191598	PRJNA359475	GCA_002150595.1	Contig	2017-05-19	ftp://ftp.ncbi.nlm.nih.gov/genomes/all/GCA/002/150/595/GCA_002150595.1_ASM215059v1	Italy
Klebsiella pneumoniae	CNTD88	SAMN06191600	PRJNA359477	GCA_002150665.1	Contig	2017-05-19	ftp://ftp.ncbi.nlm.nih.gov/genomes/all/GCA/002/150/665/GCA_002150665.1_ASM215066v1	Italy
Klebsiella pneumoniae	CNTD42	SAMN06191596	PRJNA359480	GCA_002150565.1	Contig	2017-05-19	ftp://ftp.ncbi.nlm.nih.gov/genomes/all/GCA/002/150/565/GCA_002150565.1_ASM215056v1	Italy
Klebsiella pneumoniae	CNTD43	SAMN06191597	PRJNA359415	GCA_002150525.1	Contig	2017-05-19	ftp://ftp.ncbi.nlm.nih.gov/genomes/all/GCA/002/150/525/GCA_002150525.1_ASM215052v1	Italy
Klebsiella pneumoniae	CLIMB2	SAMN20343434	PRJNA707514	GCA_019693615.1	Contig	2021-08-19	ftp://ftp.ncbi.nlm.nih.gov/genomes/all/GCA/019/693/615/GCA_019693615.1_ASM1969361v1	USA
Klebsiella pneumoniae	CNTD94	SAMN06191601	PRJNA359479	GCA_002150545.1	Contig	2017-05-19	ftp://ftp.ncbi.nlm.nih.gov/genomes/all/GCA/002/150/545/GCA_002150545.1_ASM215054v1	Italy
Klebsiella pneumoniae	3125	SAMN19243880	PRJNA730878	GCA_020005285.1	Contig	2021-09-15	ftp://ftp.ncbi.nlm.nih.gov/genomes/all/GCA/020/005/285/GCA_020005285.1_ASM2000528v1	Belarus
Klebsiella pneumoniae	BK-171	SAMN19244801	PRJNA730898	GCA_019923785.1	Contig	2021-09-10	ftp://ftp.ncbi.nlm.nih.gov/genomes/all/GCA/019/923/785/GCA_019923785.1_ASM1992378v1	Belarus
Klebsiella pneumoniae	2564	SAMN19243679	PRJNA730877	GCA_020005265.1	Contig	2021-09-15	ftp://ftp.ncbi.nlm.nih.gov/genomes/all/GCA/020/005/265/GCA_020005265.1_ASM2000526v1	Belarus

## Sheet: Table S2
Table S2 Detailed genetic variations in phoP, phoQ, pmrA and pmrB of the polymyxin-resistant K. pneumoniae isolates
Chromosome	Position	Reference	Gene.locus	genename	mutation.type	SNP_ALT	Amino_acid_change	CDS_location	Codon.location	Strain
NZ_CP054780.1	3379899	CGAAACGCATTCAACCGGAATGGCT	HUR98_RS16975	phoQ	disruptive_inframe_deletion	c.326_349delTTCAACCGGAATGGCTGAAACGCA	p.Ile109_Arg116del	326/1467	109/488	11200
NZ_CP054780.1	3380182	CGCCAACCTGCTGCTGGTGATCCCCCT	HUR98_RS16975	phoQ	frameshift_variant	c.603_628delCAACCTGCTGCTGGTGATCCCCCTGC	p.Asn202fs	603/1467	201/488	4
NZ_CP054780.1	3766567	G	HUR98_RS18815	pmrA	missense_variant	c.158G>T	p.Gly53Val	158/672	53/223	22
NZ_CP054780.1	3766799	C	HUR98_RS18815	pmrA	synonymous_variant	c.390C>A	p.Gly130Gly	390/672	130/223	131
NZ_CP054780.1	3767024	G	HUR98_RS18815	pmrA	synonymous_variant	c.615G>A	p.Arg205Arg	615/672	205/223	131
NZ_CP054780.1	3767125	G	HUR98_RS18820	pmrB	missense_variant	c.41G>C	p.Arg14Pro	41/1098	14/365	IS18
NZ_CP054780.1	3767378	A	HUR98_RS18820	pmrB	synonymous_variant	c.294A>T	p.Arg98Arg	294/1098	98/365	123,202,212,3
NZ_CP054780.1	3767420	T	HUR98_RS18820	pmrB	synonymous_variant	c.336T>C	p.Thr112Thr	336/1098	112/365	123,202,212,3
NZ_CP054780.1	3767483	G	HUR98_RS18820	pmrB	synonymous_variant	c.399G>A	p.Leu133Leu	399/1098	133/365	131
NZ_CP054780.1	3767553	A	HUR98_RS18820	pmrB	missense_variant	c.469A>C	p.Thr157Pro	469/1098	157/365	16,23
NZ_CP054780.1	3767700	G	HUR98_RS18820	pmrB	missense_variant	c.616G>C	p.Ala206Pro	616/1098	206/365	183
NZ_CP054780.1	3767747	G	HUR98_RS18820	pmrB	synonymous_variant	c.663G>C	p.Pro221Pro	663/1098	221/365	123,131,202,212,3
NZ_CP054780.1	3767820	G	HUR98_RS18820	pmrB	missense_variant	c.736G>A	p.Ala246Thr	736/1098	246/365	123,131,202,212,3
NZ_CP054780.1	3767850	G	HUR98_RS18820	pmrB	missense_variant	c.766G>C	p.Gly256Arg	766/1098	256/365	123,131,202,212,3
NZ_CP054780.1	3767930	G	HUR98_RS18820	pmrB	synonymous_variant	c.846G>A	p.Ala282Ala	846/1098	282/365	123,202,212,3
NZ_CP054780.1	3768116	A	HUR98_RS18820	pmrB	synonymous_variant	c.1032A>C	p.Pro344Pro	1032/1098	344/365	123,202,212,3
NZ_CP054780.1	3379274	T	HUR98_RS16970	phoP	synonymous_variant	c.363T>C	p.Gly121Gly	363/672	121/223	131
NZ_CP054780.1	3379544	C	HUR98_RS16970	phoP	synonymous_variant	c.633C>T	p.Thr211Thr	633/672	211/223	123,202,212,3

## Sheet: Table S3
Table S3 Characteristic of genetic variations of the polymyxin-resistant K. pneumoniae isolates
Gene name	Mutation type	Frequency of mutation
phoQ	disruptive_inframe_deletion	1
phoQ	frameshift_variant	1
pmrA	missense_variant	1
pmrA	synonymous_variant	2
phoP	synonymous_variant	2
pmrB	missense_variant	5
pmrB	synonymous_variant	6

## Sheet: Table S4
Table S4 Detailed genetic variations in mgrB, phoP, phoQ, pmrA and pmrB of the polymyxin-resistant E.coli isolates
Chromosome	Position	Reference	Gene.locus	genename	mutation.type	SNP_ALT	Amino_acid_change	CDS_location	Codon.location	Strain
CP082330.1	2718772	T	K7G95_15205	mgrB	missense_variant	c.23T>C	p.Val8Ala	23/144	8/47	19
CP082330.1	3378892	C	K7G95_18600	phoQ	synonymous_variant	c.1018C>T	p.Leu340Leu	1018/1448	340/481	19
CP082330.1	3378909	A	K7G95_18600	phoQ	synonymous_variant	c.1035A>G	p.Ser345Ser	1035/1448	345/481	12,175,189,19
CP082330.1	3378960	T	K7G95_18600	phoQ	synonymous_variant	c.1086T>C	p.Ile362Ile	1086/1448	362/481	19
CP082330.1	3378969	G	K7G95_18600	phoQ	synonymous_variant	c.1095G>A	p.Glu365Glu	1095/1448	365/481	19
CP082330.1	3378981	C	K7G95_18600	phoQ	synonymous_variant	c.1107C>T	p.Val369Val	1107/1448	369/481	189,19
CP082330.1	3378993	C	K7G95_18600	phoQ	synonymous_variant	c.1119C>T	p.Asn373Asn	1119/1448	373/481	19
CP082330.1	3379005	G	K7G95_18600	phoQ	synonymous_variant	c.1131G>A	p.Glu377Glu	1131/1448	377/481	19
CP082330.1	3379017	C	K7G95_18600	phoQ	synonymous_variant	c.1143C>T	p.Asn381Asn	1143/1448	381/481	189
CP082330.1	3379029	T	K7G95_18600	phoQ	synonymous_variant	c.1155T>C	p.Asn385Asn	1155/1448	385/481	19
CP082330.1	3379062	T	K7G95_18600	phoQ	synonymous_variant	c.1188T>A	p.Ile396Ile	1188/1448	396/481	12175
CP082330.1	3379077	C	K7G95_18600	phoQ	synonymous_variant	c.1203C>A	p.Thr401Thr	1203/1448	401/481	12175
CP082330.1	3379194	A	K7G95_18600	phoQ	synonymous_variant	c.1320A>G	p.Val440Val	1320/1448	440/481	189,19
CP082330.1	3378006	T	K7G95_18600	phoQ	synonymous_variant	c.132T>C	p.Thr44Thr	132/1448	44/481	175,19
CP082330.1	3379261	C	K7G95_18600	phoQ	missense_variant	c.1387C>A	p.Leu463Met	1387/1448	463/481	189
CP082330.1	3379263	G	K7G95_18600	phoQ	synonymous_variant	c.1389G>T	p.Leu463Leu	1389/1448	463/481	12
CP082330.1	3379281	G	K7G95_18600	phoQ	synonymous_variant	c.1407G>A	p.Glu469Glu	1407/1448	469/481	19
CP082330.1	3379285	A	K7G95_18600	phoQ	frameshift_variant	c.1415dupT	p.Leu472fs	1416/1448	472/481	12,175,189,19
CP082330.1	3379305	G	K7G95_18600	phoQ	synonymous_variant	c.1431G>A	p.Leu477Leu	1431/1448	477/481	12
CP082330.1	3377885	C	K7G95_18600	phoQ	frameshift_variant	c.17dupT	p.Leu8fs	18/1448	6/481	12,175,189,19
CP082330.1	3378117	C	K7G95_18600	phoQ	synonymous_variant	c.243C>G	p.Thr81Thr	243/1448	81/481	19
CP082330.1	3378123	G	K7G95_18600	phoQ	synonymous_variant	c.249G>A	p.Thr83Thr	249/1448	83/481	19
CP082330.1	3378148	C	K7G95_18600	phoQ	frameshift_variant	c.277dupT	p.Tyr93fs	278/1448	93/481	12,175,189,19
CP082330.1	3378276	T	K7G95_18600	phoQ	synonymous_variant	c.402T>A	p.Ile134Ile	402/1448	134/481	12
CP082330.1	3378344	A	K7G95_18600	phoQ	missense_variant	c.470A>G	p.Gln157Arg	470/1448	157/481	12,175,189,19
CP082330.1	3377922	G	K7G95_18600	phoQ	synonymous_variant	c.48G>A	p.Leu16Leu	48/1448	16/481	175,19
CP082330.1	3378380	A	K7G95_18600	phoQ	missense_variant	c.506A>G	p.Asn169Ser	506/1448	169/481	12,175,189,19
CP082330.1	3378418	T	K7G95_18600	phoQ	frameshift_variant	c.548dupA	p.Phe184fs	549/1448	183/481	12,175,189,19
CP082330.1	3377934	G	K7G95_18600	phoQ	synonymous_variant	c.60G>A	p.Ala20Ala	60/1448	20/481	175,19
CP082330.1	3378537	C	K7G95_18600	phoQ	frameshift_variant	c.666dupA	p.Glu223fs	667/1448	223/481	12,175,189,19
CP082330.1	3377941	C	K7G95_18600	phoQ	synonymous_variant	c.67C>T	p.Leu23Leu	67/1448	23/481	175,19
CP082330.1	3378570	C	K7G95_18600	phoQ	synonymous_variant	c.696C>T	p.Arg232Arg	696/1448	232/481	19
CP082330.1	3378606	C	K7G95_18600	phoQ	synonymous_variant	c.732C>A	p.Thr244Thr	732/1448	244/481	189
CP082330.1	3378631	T	K7G95_18600	phoQ	synonymous_variant	c.757T>C	p.Leu253Leu	757/1448	253/481	19
CP082330.1	3378666	C	K7G95_18600	phoQ	synonymous_variant	c.792C>T	p.Tyr264Tyr	792/1448	264/481	12,175,189,19
CP082330.1	3378672	G	K7G95_18600	phoQ	synonymous_variant	c.798G>A	p.Thr266Thr	798/1448	266/481	12189
CP082330.1	3377881	G	K7G95_18600	phoQ	missense_variant	c.7G>A	p.Ala3Thr	7/1448	3/481	12
CP082330.1	3378750	A	K7G95_18600	phoQ	synonymous_variant	c.876A>G	p.Glu292Glu	876/1448	292/481	12,175,189,19
CP082330.1	3378774	G	K7G95_18600	phoQ	synonymous_variant	c.900G>A	p.Glu300Glu	900/1448	300/481	12175
CP082330.1	3377970	C	K7G95_18600	phoQ	synonymous_variant	c.96C>T	p.Val32Val	96/1448	32/481	175,19
CP082330.1	3378849	C	K7G95_18600	phoQ	synonymous_variant	c.975C>T	p.Gly325Gly	975/1448	325/481	175
CP082330.1	3378861	C	K7G95_18600	phoQ	synonymous_variant	c.987C>T	p.Leu329Leu	987/1448	329/481	19
CP082330.1	3378870	G	K7G95_18600	phoQ	synonymous_variant	c.996G>A	p.Glu332Glu	996/1448	332/481	189
CP082330.1	223682	A	K7G95_02605	pmrA	synonymous_variant	c.126A>C	p.Ala42Ala	126/668	42/221	12,175,189,19
CP082330.1	223715	G	K7G95_02605	pmrA	synonymous_variant	c.159G>C	p.Gly53Gly	159/668	53/221	19
CP082330.1	223724	C	K7G95_02605	pmrA	synonymous_variant	c.168C>T	p.Asp56Asp	168/668	56/221	19
CP082330.1	223733	A	K7G95_02605	pmrA	synonymous_variant	c.177A>G	p.Gly59Gly	177/668	59/221	19
CP082330.1	223745	C	K7G95_02605	pmrA	synonymous_variant	c.189C>T	p.Leu63Leu	189/668	63/221	19
CP082330.1	223766	TATACC	K7G95_02605	pmrA	frameshift_variant&missense_variant	c.210_215delTATACCinsATACACT	p.Asn70fs	210/668	70/221	12,175,189,19
CP082330.1	223780	ACTGATC	K7G95_02605	pmrA	stop_retained_variant	c.224_230delACTGATCinsGTTAATT	p.TyrTerSer75CysTerPhe	224/668	75/221	19
CP082330.1	223795	T	K7G95_02605	pmrA	missense_variant	c.239T>C	p.Leu80Pro	239/668	80/221	19
CP082330.1	223804	GCTG	K7G95_02605	pmrA	stop_lost	c.248_251delGCTGinsCCTT	p.ArgTer83ProLeuext*?	248/668	83/221	19
CP082330.1	223837	T	K7G95_02605	pmrA	missense_variant	c.281T>G	p.Val94Gly	281/668	94/221	19
CP082330.1	223843	C	K7G95_02605	pmrA	missense_variant	c.287C>T	p.Thr96Met	287/668	96/221	12175189
CP082330.1	223846	C	K7G95_02605	pmrA	missense_variant	c.290C>T	p.Thr97Ile	290/668	97/221	19
CP082330.1	223879	ACAT	K7G95_02605	pmrA	missense_variant	c.323_326delACATinsGCAC	p.TyrMet108CysThr	323/668	108/221	19
CP082330.1	223882	T	K7G95_02605	pmrA	missense_variant	c.326T>C	p.Met109Thr	326/668	109/221	12175189
CP082330.1	223938	TT	K7G95_02605	pmrA	missense_variant	c.382_383delTTinsAC	p.Leu128Thr	382/668	128/221	19
CP082330.1	223948	T	K7G95_02605	pmrA	missense_variant	c.392T>C	p.Ile131Thr	392/668	131/221	19
CP082330.1	223960	C	K7G95_02605	pmrA	missense_variant	c.404C>T	p.Thr135Ile	404/668	135/221	12,175,189,19
CP082330.1	223972	T	K7G95_02605	pmrA	missense_variant	c.416T>C	p.Val139Ala	416/668	139/221	19
CP082330.1	223985	G	K7G95_02605	pmrA	stop_gained	c.429G>A	p.Trp143*	429/668	143/221	19
CP082330.1	223990	T	K7G95_02605	pmrA	missense_variant	c.434T>A	p.Val145Glu	434/668	145/221	19
CP082330.1	223996	GT	K7G95_02605	pmrA	missense_variant	c.440_441delGTinsAC	p.Ser147Asn	440/668	147/221	19
CP082330.1	223602	C	K7G95_02605	pmrA	synonymous_variant	c.46C>T	p.Leu16Leu	46/668	16/221	12,175,189,19
CP082330.1	224032	ACGGTTA	K7G95_02605	pmrA	stop_retained_variant	c.476_482delACGGTTAinsGCGCCTG	p.HisGly159ArgAla	476/668	159/221	19
CP082330.1	224044	C	K7G95_02605	pmrA	missense_variant	c.488C>T	p.Ser163Leu	488/668	163/221	19
CP082330.1	224056	T	K7G95_02605	pmrA	missense_variant	c.500T>C	p.Val167Ala	500/668	167/221	189,19
CP082330.1	224086	C	K7G95_02605	pmrA	missense_variant	c.530C>T	p.Thr177Ile	530/668	177/221	19
CP082330.1	224092	T	K7G95_02605	pmrA	missense_variant	c.536T>C	p.Ile179Thr	536/668	179/221	19
CP082330.1	224104	TGAA	K7G95_02605	pmrA	missense_variant	c.548_551delTGAAinsCGAG	p.MetAsn183ThrSer	548/668	183/221	19
CP082330.1	224116	C	K7G95_02605	pmrA	missense_variant	c.560C>T	p.Pro187Leu	560/668	187/221	12
CP082330.1	224140	CAAT	K7G95_02605	pmrA	missense_variant	c.584_587delCAATinsTAAC	p.ThrIle195IleThr	584/668	195/221	19
CP082330.1	224149	C	K7G95_02605	pmrA	missense_variant	c.593C>A	p.Ala198Glu	593/668	198/221	189
CP082330.1	223616	G	K7G95_02605	pmrA	synonymous_variant	c.60G>A	p.Ala20Ala	60/668	20/221	175
CP082330.1	224188	C	K7G95_02605	pmrA	missense_variant	c.632C>A	p.Ala211Asp	632/668	211/221	12,189,19
CP082330.1	224209	G	K7G95_02605	pmrA	missense_variant	c.653G>A	p.Arg218Gln	653/668	218/221	189,19
CP082330.1	223648	CA	K7G95_02605	pmrA	missense_variant	c.92_93delCAinsGC	p.Thr31Ser	92/668	31/221	19
CP082330.1	225232	G	K7G95_02610	pmrB	frameshift_variant	c.1012dupT	p.Ser338fs	1013/1094	338/363	12,175,189,19
CP082330.1	225277	G	K7G95_02610	pmrB	synonymous_variant	c.1053G>A	p.Gly351Gly	1053/1094	351/363	19
CP082330.1	225288	G	K7G95_02610	pmrB	missense_variant	c.1064G>A	p.Arg355Lys	1064/1094	355/363	19
CP082330.1	225305	C	K7G95_02610	pmrB	stop_gained	c.1081C>T	p.Gln361*	1081/1094	361/363	189
CP082330.1	224238	A	K7G95_02610	pmrB	missense_variant	c.14A>G	p.His5Arg	14/1094	5/363	12,175,189,19
CP082330.1	224443	T	K7G95_02610	pmrB	synonymous_variant	c.219T>C	p.Ile73Ile	219/1094	73/363	12175
CP082330.1	224464	C	K7G95_02610	pmrB	synonymous_variant	c.240C>T	p.Val80Val	240/1094	80/363	19
CP082330.1	224507	A	K7G95_02610	pmrB	frameshift_variant	c.285dupC	p.Ala96fs	286/1094	96/363	12189
CP082330.1	224510	GC	K7G95_02610	pmrB	frameshift_variant&missense_variant	c.286_287delGCinsCGA	p.Ala96fs	286/1094	96/363	175,19
CP082330.1	224527	C	K7G95_02610	pmrB	frameshift_variant	c.305_306dupAA	p.Glu103fs	307/1094	103/363	12,175,189,19
CP082330.1	224563	G	K7G95_02610	pmrB	synonymous_variant	c.339G>A	p.Thr113Thr	339/1094	113/363	189
CP082330.1	224566	C	K7G95_02610	pmrB	synonymous_variant	c.342C>T	p.Pro114Pro	342/1094	114/363	175
CP082330.1	224578	C	K7G95_02610	pmrB	synonymous_variant	c.354C>T	p.His118His	354/1094	118/363	19
CP082330.1	224599	A	K7G95_02610	pmrB	missense_variant	c.375A>T	p.Glu125Asp	375/1094	125/363	19
CP082330.1	224611	G	K7G95_02610	pmrB	synonymous_variant	c.387G>A	p.Ser129Ser	387/1094	129/363	189
CP082330.1	224614	G	K7G95_02610	pmrB	synonymous_variant	c.390G>A	p.Ala130Ala	390/1094	130/363	19
CP082330.1	224617	A	K7G95_02610	pmrB	synonymous_variant	c.393A>G	p.Leu131Leu	393/1094	131/363	175
CP082330.1	224643	G	K7G95_02610	pmrB	missense_variant	c.419G>A	p.Ser140Asn	419/1094	140/363	12
CP082330.1	224706	C	K7G95_02610	pmrB	frameshift_variant	c.486dupG	p.Cys163fs	487/1094	163/363	12,175,189,19
CP082330.1	224772	ACGG	K7G95_02610	pmrB	missense_variant	c.548_551delACGGinsTCGA	p.HisGly183LeuAsp	548/1094	183/363	175189
CP082330.1	224775	G	K7G95_02610	pmrB	missense_variant	c.551G>A	p.Gly184Asp	551/1094	184/363	19
CP082330.1	224796	C	K7G95_02610	pmrB	missense_variant	c.572C>T	p.Ala191Val	572/1094	191/363	175189
CP082330.1	224806	C	K7G95_02610	pmrB	synonymous_variant	c.582C>T	p.Ser194Ser	582/1094	194/363	189
CP082330.1	224847	T	K7G95_02610	pmrB	missense_variant	c.623T>G	p.Val208Gly	623/1094	208/363	189
CP082330.1	224287	C	K7G95_02610	pmrB	synonymous_variant	c.63C>T	p.Ile21Ile	63/1094	21/363	12175
CP082330.1	224885	T	K7G95_02610	pmrB	frameshift_variant	c.664dupC	p.Leu222fs	665/1094	222/363	12,175,189,19
CP082330.1	224903	C	K7G95_02610	pmrB	stop_gained	c.679C>T	p.Gln227*	679/1094	227/363	19
CP082330.1	224924	A	K7G95_02610	pmrB	missense_variant	c.700A>C	p.Thr234Pro	700/1094	234/363	19
CP082330.1	225032	C	K7G95_02610	pmrB	stop_gained	c.808C>T	p.Gln270*	808/1094	270/363	19
CP082330.1	225038	G	K7G95_02610	pmrB	missense_variant	c.814G>A	p.Ala272Thr	814/1094	272/363	19
CP082330.1	225076	A	K7G95_02610	pmrB	stop_lost	c.852A>G	p.Ter284Trpext*?	852/1094	284/363	12,175,189,19
CP082330.1	225092	A	K7G95_02610	pmrB	missense_variant	c.868A>C	p.Ser290Arg	868/1094	290/363	12,175,19
CP082330.1	225110	A	K7G95_02610	pmrB	missense_variant	c.886A>G	p.Arg296Gly	886/1094	296/363	12,175,189,19
CP082330.1	225131	C	K7G95_02610	pmrB	frameshift_variant	c.910dupG	p.Glu304fs	911/1094	304/363	12,175,189,19
CP082330.1	225148	G	K7G95_02610	pmrB	synonymous_variant	c.924G>A	p.Ala308Ala	924/1094	308/363	12
CP082330.1	225157	T	K7G95_02610	pmrB	synonymous_variant	c.933T>A	p.Arg311Arg	933/1094	311/363	19
CP082330.1	225171	A	K7G95_02610	pmrB	missense_variant	c.947A>T	p.Tyr316Phe	947/1094	316/363	175
CP082330.1	3377245	C	K7G95_18595	phoP	synonymous_variant	c.45C>T	p.His15His	45/668	15/221	19
CP082330.1	3377330	A	K7G95_18595	phoP	missense_variant	c.130A>T	p.Ile44Leu	130/668	44/221	12,175,189,19
CP082330.1	3377356	C	K7G95_18595	phoP	synonymous_variant	c.156C>G	p.Leu52Leu	156/668	52/221	12175
CP082330.1	3377359	A	K7G95_18595	phoP	synonymous_variant	c.159A>T	p.Gly53Gly	159/668	53/221	19
CP082330.1	3377365	A	K7G95_18595	phoP	synonymous_variant	c.165A>C	p.Pro55Pro	165/668	55/221	189,19
CP082330.1	3377374	C	K7G95_18595	phoP	synonymous_variant	c.174C>T	p.Asp58Asp	174/668	58/221	189
CP082330.1	3377407	C	K7G95_18595	phoP	synonymous_variant	c.207C>T	p.Asn69Asn	207/668	69/221	12,175,189,19
CP082330.1	3377479	CGGT	K7G95_18595	phoP	synonymous_variant	c.279_282delCGGTinsTGGC	p.95	279/668	93/221	12175
CP082330.1	3377494	T	K7G95_18595	phoP	synonymous_variant	c.294T>C	p.Tyr98Tyr	294/668	98/221	12,175,189,19
CP082330.1	3377506	G	K7G95_18595	phoP	synonymous_variant	c.306G>A	p.Pro102Pro	306/668	102/221	12175
CP082330.1	3377586	T	K7G95_18595	phoP	frameshift_variant	c.386_387insAC	p.Val131fs	387/668	129/221	12,175,19
CP082330.1	3377587	CC	K7G95_18595	phoP	frameshift_variant&synonymous_variant	c.387_388delCCinsACCA	p.Val131fs	387/668	129/221	189
CP082330.1	3377609	T	K7G95_18595	phoP	missense_variant	c.409T>C	p.Ser137Pro	409/668	137/221	189,19
CP082330.1	3377705	C	K7G95_18595	phoP	missense_variant	c.505C>G	p.Gln169Glu	505/668	169/221	12,19
CP082330.1	3377726	C	K7G95_18595	phoP	missense_variant	c.526C>A	p.Pro176Thr	526/668	176/221	175189
CP082330.1	3377735	T	K7G95_18595	phoP	missense_variant	c.535T>C	p.Ser179Pro	535/668	179/221	175189
CP082330.1	3377759	C	K7G95_18595	phoP	missense_variant	c.559C>T	p.Pro187Ser	559/668	187/221	175,19
CP082330.1	3377768	T	K7G95_18595	phoP	stop_lost	c.568T>A	p.Ter190Argext*?	568/668	190/221	175,19
CP082330.1	3377792	C	K7G95_18595	phoP	frameshift_variant	c.598dupA	p.Ile200fs	599/668	200/221	12189
CP082330.1	3377799	TT	K7G95_18595	phoP	frameshift_variant&missense_variant	c.599_600delTTinsATA	p.Ile200fs	599/668	200/221	175,19
CP082330.1	3377815	C	K7G95_18595	phoP	synonymous_variant	c.615C>G	p.Pro205Pro	615/668	205/221	12,175,189,19
CP082330.1	3377843	G	K7G95_18595	phoP	frameshift_variant&missense_variant	c.643delGinsCA	p.Gly215fs	643/668	215/221	12,175,189,19

## Sheet: Table S5
Table S5 Characteristic of genetic variations of the polymyxin-resistant E.coli isolates
Gene name	Mutation type	Frequency of mutation
mgrB	missense_variant	1
phoP	frameshift_variant	2
phoP	frameshift_variant&missense_variant	2
phoP	frameshift_variant&synonymous_variant	1
phoP	missense_variant	6
phoP	Stop_lost	1
phoP	synonymous_variant	10
phoQ	frameshift_variant	5
phoQ	missense_variant	4
phoQ	synonymous_variant	33
pmrA	frameshift_variant&missense_variant	1
pmrA	missense_variant	23
pmrA	stop_gained	1
pmrA	stop_lost	1
pmrA	stop_retained_variant	2
pmrA	synonymous_variant	7
pmrB	frameshift_variant	6
pmrB	frameshift_variant&missense_variant	1
pmrB	missense_variant	13
pmrB	stop_gained	3
pmrB	stop_lost	1
pmrB	synonymous_variant	13
